# Supplementary material for: The Potential Mechanisms of Catechins in Tea for Anti-Hypertension: An Integration of Network Pharmacology, Molecular Docking, and Molecular Dynamics Simulation
Source: Foods. 2024 Aug 26;13(17):2685. doi: 10.3390/foods13172685 (PMC11394219; doi:10.3390/foods13172685)
Supplement: Supplementary file 1 [file foods-13-02685-s001.zip]

Archive with 1 entries (1 files):
- foods-3170017-supplementary.xlsx
