# Supplementary material for: The Potential Mechanisms of Catechins in Tea for Anti-Hypertension: An Integration of Network Pharmacology, Molecular Docking, and Molecular Dynamics Simulation
Source: Foods. 2024 Aug 26;13(17):2685. doi: 10.3390/foods13172685 (PMC11394219; doi:10.3390/foods13172685)
Supplement: Supplementary file 1 [file foods-13-02685-s001.zip › foods-3170017-supplementary.xlsx]

## Sheet: Table S1
Supplementary Table S1 Information for 64 potential targets of catechin components
NO.	Gene ID	compound
1	ABCB1	CG
1	ABCB1	ECG
1	ABCB1	GCG
1	ABCB1	EGCG
2	ABCC1	CG
2	ABCC1	ECG
2	ABCC1	GCG
2	ABCC1	EGCG
3	ABCG2	GCG
3	ABCG2	EGCG
3	ABCG2	ECG
4	ALPL	C
4	ALPL	EC
5	AMY1A	CG
5	AMY1A	ECG
5	AMY1A	GCG
5	AMY1A	EGCG
6	AMY1B	CG
6	AMY1B	ECG
6	AMY1B	GCG
6	AMY1B	EGCG
7	AMY1C	CG
7	AMY1C	ECG
7	AMY1C	GCG
7	AMY1C	EGCG
8	APP	GCG
8	APP	EGCG
8	APP	ECG
8	APP	CG
9	BACE1	GC
9	BACE1	EGC
9	BACE1	CG
9	BACE1	ECG
9	BACE1	GCG
9	BACE1	EGCG
10	BCL2	CG
10	BCL2	ECG
10	BCL2	GCG
10	BCL2	EGCG
11	CA1	C
11	CA1	EC
11	CA1	EGCG
11	CA1	GCG
11	CA1	ECG
11	CA1	CG
12	CA12	C
12	CA12	EC
12	CA12	EGCG
12	CA12	GCG
12	CA12	ECG
12	CA12	CG
13	CA13	EGCG
13	CA13	GCG
13	CA13	ECG
13	CA13	CG
14	CA2	C
14	CA2	EC
14	CA2	EGCG
14	CA2	GCG
14	CA2	ECG
14	CA2	CG
15	CA3	C
15	CA3	EC
15	CA3	GC
15	CA3	EGC
15	CA3	CG
15	CA3	ECG
15	CA3	GCG
15	CA3	EGCG
16	CA4	C
16	CA4	EC
16	CA4	GC
16	CA4	EGC
16	CA4	CG
16	CA4	ECG
16	CA4	GCG
16	CA4	EGCG
17	CA5A	C
17	CA5A	EC
17	CA5A	EGCG
17	CA5A	GCG
17	CA5A	ECG
17	CA5A	CG
18	CA5B	C
18	CA5B	EC
18	CA5B	EGCG
18	CA5B	GCG
18	CA5B	ECG
18	CA5B	CG
19	CA6	C
19	CA6	EC
19	CA6	EGCG
19	CA6	GCG
19	CA6	ECG
19	CA6	CG
20	CA7	C
20	CA7	EC
20	CA7	CG
20	CA7	ECG
20	CA7	EGCG
20	CA7	GCG
21	CA9	C
21	CA9	EC
21	CA9	EGCG
21	CA9	GCG
21	CA9	ECG
21	CA9	CG
22	CBR1	C
22	CBR1	EC
22	CBR1	GC
22	CBR1	EGC
22	CBR1	CG
22	CBR1	ECG
22	CBR1	GCG
22	CBR1	EGCG
23	CHRNA7	ECG
24	CYP1B1	C
24	CYP1B1	EC
24	CYP1B1	GC
24	CYP1B1	EGC
24	CYP1B1	CG
24	CYP1B1	ECG
24	CYP1B1	GCG
24	CYP1B1	EGCG
25	DNM1	EGCG
25	DNM1	GCG
25	DNM1	ECG
25	DNM1	CG
26	DNMT1	GCG
26	DNMT1	EGCG
26	DNMT1	ECG
26	DNMT1	CG
27	DYRK1A	GCG
27	DYRK1A	EGCG
27	DYRK1A	ECG
27	DYRK1A	CG
28	ESR2	C
28	ESR2	EC
29	FUT4	C
29	FUT4	EC
29	FUT4	GC
29	FUT4	EGC
29	FUT4	CG
29	FUT4	ECG
29	FUT4	GCG
29	FUT4	EGCG
30	FUT7	C
30	FUT7	EC
30	FUT7	GC
30	FUT7	EGC
30	FUT7	CG
30	FUT7	ECG
30	FUT7	GCG
30	FUT7	EGCG
31	GABRA1	EGCG
31	GABRA1	GCG
31	GABRA1	ECG
31	GABRA1	CG
32	GABRB2	EGCG
32	GABRB2	GCG
32	GABRB2	ECG
32	GABRB2	CG
33	GABRG2	EGCG
33	GABRG2	GCG
33	GABRG2	ECG
33	GABRG2	CG
34	HIF1A	EGCG
34	HIF1A	GCG
34	HIF1A	ECG
34	HIF1A	CG
35	KCNH2	GCG
35	KCNH2	EGCG
35	KCNH2	ECG
35	KCNH2	CG
36	KLK1	EGCG
36	KLK1	GCG
36	KLK1	ECG
36	KLK1	CG
37	KLK2	C
37	KLK2	EC
37	KLK2	GC
37	KLK2	EGC
37	KLK2	CG
37	KLK2	ECG
37	KLK2	GCG
37	KLK2	EGCG
38	MAPK14	CG
38	MAPK14	ECG
38	MAPK14	GCG
38	MAPK14	EGCG
39	MAPT	GCG
39	MAPT	EGCG
39	MAPT	ECG
39	MAPT	CG
40	MET	CG
40	MET	ECG
40	MET	GCG
40	MET	EGCG
41	MMP12	EGCG
41	MMP12	GCG
41	MMP12	ECG
41	MMP12	CG
42	MMP13	EGCG
42	MMP13	GCG
42	MMP13	ECG
42	MMP13	CG
43	MMP14	CG
43	MMP14	ECG
43	MMP14	GCG
43	MMP14	EGCG
44	MMP2	GCG
44	MMP2	EGCG
44	MMP2	ECG
44	MMP2	CG
45	MMP9	EGCG
45	MMP9	GCG
45	MMP9	ECG
45	MMP9	CG
46	PGD	C
46	PGD	EC
46	PGD	GC
46	PGD	EGC
46	PGD	CG
46	PGD	ECG
46	PGD	GCG
46	PGD	EGCG
47	PGF	C
47	PGF	EC
47	PGF	GC
47	PGF	EGC
47	PGF	CG
47	PGF	ECG
47	PGF	GCG
47	PGF	EGCG
48	PRKCA	CG
48	PRKCA	ECG
48	PRKCA	GCG
48	PRKCA	EGCG
49	PRKCB	CG
49	PRKCB	ECG
49	PRKCB	GCG
49	PRKCB	EGCG
50	PRKCD	CG
50	PRKCD	ECG
50	PRKCD	GCG
50	PRKCD	EGCG
51	PRKCE	CG
51	PRKCE	ECG
51	PRKCE	GCG
51	PRKCE	EGCG
52	PRKCG	CG
52	PRKCG	ECG
52	PRKCG	GCG
52	PRKCG	EGCG
53	PRKCH	CG
53	PRKCH	ECG
53	PRKCH	GCG
53	PRKCH	EGCG
54	PTGS1	EGCG
54	PTGS1	GCG
54	PTGS1	ECG
54	PTGS1	CG
55	QDPR	C
55	QDPR	EC
55	QDPR	CG
55	QDPR	ECG
56	SELL	GCG
56	SELL	EGCG
57	SERPINE1	CG
57	SERPINE1	ECG
57	SERPINE1	GCG
57	SERPINE1	EGCG
58	SQLE	EGCG
58	SQLE	GCG
58	SQLE	ECG
58	SQLE	CG
59	ST3GAL3	C
59	ST3GAL3	EC
59	ST3GAL3	GC
59	ST3GAL3	EGC
59	ST3GAL3	CG
59	ST3GAL3	ECG
59	ST3GAL3	GCG
59	ST3GAL3	EGCG
60	STAT1	GCG
60	STAT1	EGCG
60	STAT1	ECG
60	STAT1	CG
61	TAS2R31	C
61	TAS2R31	EC
61	TAS2R31	GC
61	TAS2R31	EGC
61	TAS2R31	CG
61	TAS2R31	ECG
61	TAS2R31	GCG
61	TAS2R31	EGCG
62	TERT	GCG
62	TERT	EGCG
62	TERT	ECG
62	TERT	CG
63	TTR	C
63	TTR	EC
63	TTR	CG
63	TTR	ECG
63	TTR	GCG
63	TTR	EGCG
64	VEGFA	C
64	VEGFA	EC
64	VEGFA	GC
64	VEGFA	EGC
64	VEGFA	CG
64	VEGFA	ECG
64	VEGFA	GCG
64	VEGFA	EGCG

## Sheet: Table S2
Supplementary Table S2 Hypertension-related 1155 potential targets in 3 databases
NO.	Gene ID	Data base
1	BMPR2	GeneCards	OMIM	DisGeNET
2	AGT	GeneCards	OMIM	DisGeNET
3	AGTR1	GeneCards	OMIM	DisGeNET
4	TBX4	GeneCards	OMIM	-
5	NOS3	GeneCards	OMIM	DisGeNET
6	ACE	GeneCards	-	DisGeNET
7	KCNK3	GeneCards	OMIM	DisGeNET
8	ACVRL1	GeneCards	-	DisGeNET
9	GNB3	GeneCards	OMIM	DisGeNET
10	ENG	GeneCards	-	DisGeNET
11	NR3C2	GeneCards	OMIM	DisGeNET
12	SMAD9	GeneCards	OMIM	-
13	ADD1	GeneCards	OMIM	DisGeNET
14	ATP13A3	GeneCards	OMIM	-
15	CPS1	GeneCards	OMIM	DisGeNET
16	CYP11B2	GeneCards	OMIM	DisGeNET
17	CAV1	GeneCards	OMIM	DisGeNET
18	EIF2AK4	GeneCards	-	-
19	SARS2	GeneCards	OMIM	-
20	REN	GeneCards	-	DisGeNET
21	HYT4	GeneCards	OMIM	-
22	HYT3	GeneCards	OMIM	-
23	HYT1	GeneCards	OMIM	-
24	PTGIS	GeneCards	OMIM	DisGeNET
25	PDE3A	GeneCards	OMIM	DisGeNET
26	NOS2	GeneCards	-	DisGeNET
27	HYT2	GeneCards	OMIM	-
28	HYT5	GeneCards	OMIM	-
29	HYT6	GeneCards	OMIM	-
30	GDF2	GeneCards	-	-
31	ECE1	GeneCards	OMIM	DisGeNET
32	SELE	GeneCards	-	-
33	CORIN	GeneCards	-	DisGeNET
34	EDN1	GeneCards	-	DisGeNET
35	CYP3A5	GeneCards	OMIM	DisGeNET
36	CYP11B1	GeneCards	-	DisGeNET
37	PPARG	GeneCards	-	DisGeNET
38	SOX17	GeneCards	-	-
39	MIR21	GeneCards	-	DisGeNET
40	PKD1	GeneCards	-	DisGeNET
41	FLT1	GeneCards	-	DisGeNET
42	HSD11B2	GeneCards	-	DisGeNET
43	INS	GeneCards	-	DisGeNET
44	NPPA	GeneCards	-	DisGeNET
45	MIR17	GeneCards	-	-
46	GIMAP5	GeneCards	OMIM	-
47	BMPR1A	GeneCards	-	-
48	KLHL3	GeneCards	-	DisGeNET
49	MALAT1	GeneCards	-	-
50	LOC102723566	GeneCards	-	-
51	ALB	GeneCards	-	DisGeNET
52	SCNN1B	GeneCards	-	DisGeNET
53	RFH1	GeneCards	OMIM	-
54	ABCA3	GeneCards	-	-
55	H19	GeneCards	-	DisGeNET
56	CDCA3	GeneCards	-	-
57	HYT8	GeneCards	OMIM	-
58	DGUOK	GeneCards	OMIM	-
59	MIR204	GeneCards	-	-
60	IL6	GeneCards	-	DisGeNET
61	RGS5	GeneCards	-	DisGeNET
62	ATP1B1	GeneCards	-	-
63	NPPB	GeneCards	-	DisGeNET
64	CRP	GeneCards	-	DisGeNET
65	PKD2	GeneCards	-	DisGeNET
66	CUL3	GeneCards	-	DisGeNET
67	HYT7	GeneCards	OMIM	-
68	GBA1	GeneCards	-	-
69	MTHFR	GeneCards	-	DisGeNET
70	GJB2	GeneCards	-	-
71	MYH9	GeneCards	-	DisGeNET
72	TGFB1	GeneCards	-	DisGeNET
73	MEN1	GeneCards	-	-
74	LOC106799833	GeneCards	-	-
75	MIR155	GeneCards	-	-
76	PMS2	GeneCards	-	-
77	SERPINE1	GeneCards	-	DisGeNET
78	ADRB2	GeneCards	-	DisGeNET
79	HYDIN	GeneCards	-	-
80	COL4A4	GeneCards	-	DisGeNET
81	TNF	GeneCards	-	DisGeNET
82	RPL5	GeneCards	-	-
83	GIMAP1-GIMAP5	GeneCards	-	-
84	SCNN1G	GeneCards	-	DisGeNET
85	MIR20A	GeneCards	-	-
86	KCNJ5	GeneCards	-	DisGeNET
87	CELA2A	GeneCards	-	DisGeNET
88	MIR22	GeneCards	-	-
89	MIR451A	GeneCards	-	-
90	APOE	GeneCards	-	DisGeNET
91	FOXF1	GeneCards	-	DisGeNET
92	LOC130064387	GeneCards	-	-
93	GAS5	GeneCards	-	-
94	WNK4	GeneCards	-	DisGeNET
95	COL4A5	GeneCards	-	DisGeNET
96	DIPK1A	GeneCards	-	-
97	ADIPOQ	GeneCards	-	DisGeNET
98	NR3C1	GeneCards	-	DisGeNET
99	CTEPH1	GeneCards	OMIM	-
100	TNXA	GeneCards	-	-
101	CDKN2B-AS1	GeneCards	-	DisGeNET
102	SCNN1A	GeneCards	-	DisGeNET
103	GNAS	GeneCards	-	DisGeNET
104	APOA1	GeneCards	-	DisGeNET
105	INF2	GeneCards	-	DisGeNET
106	LEP	GeneCards	-	DisGeNET
107	MIR759	GeneCards	-	-
108	WNK1	GeneCards	-	DisGeNET
109	F12	GeneCards	-	DisGeNET
110	SMAD4	GeneCards	-	DisGeNET
111	VHL	GeneCards	-	DisGeNET
112	DARS2	GeneCards	-	DisGeNET
113	STOX1	GeneCards	-	DisGeNET
114	NSD1	GeneCards	-	-
115	PLAT	GeneCards	-	DisGeNET
116	TUG1	GeneCards	-	-
117	KNG1	GeneCards	-	DisGeNET
118	ADM	GeneCards	-	DisGeNET
119	LOC106627981	GeneCards	-	-
120	THBD	GeneCards	-	DisGeNET
121	MTX2	GeneCards	-	-
122	PKD1-AS1	GeneCards	-	-
123	APOB	GeneCards	-	DisGeNET
124	VWF	GeneCards	-	DisGeNET
125	HMOX1	GeneCards	-	DisGeNET
126	LOC129992813	GeneCards	-	-
127	KCNMB1	GeneCards	OMIM	DisGeNET
128	EDNRA	GeneCards	-	DisGeNET
129	ELN	GeneCards	-	DisGeNET
130	CYP17A1	GeneCards	-	DisGeNET
131	ACE2	GeneCards	-	DisGeNET
132	ATG9B	GeneCards	-	-
133	SELP	GeneCards	-	DisGeNET
134	RETN	GeneCards	OMIM	DisGeNET
135	CACNA1H	GeneCards	-	DisGeNET
136	FBN1	GeneCards	-	DisGeNET
137	ADRB1	GeneCards	-	DisGeNET
138	PIEZO2	GeneCards	-	-
139	PGR-AS1	GeneCards	-	DisGeNET
140	CACNA1D	GeneCards	-	DisGeNET
141	ADRB3	GeneCards	-	DisGeNET
142	F5	GeneCards	-	-
143	FN1	GeneCards	-	DisGeNET
144	HOTAIR	GeneCards	-	-
145	F2	GeneCards	-	DisGeNET
146	COMT	GeneCards	-	DisGeNET
147	FGA	GeneCards	-	DisGeNET
148	AGTR2	GeneCards	-	DisGeNET
149	PKHD1	GeneCards	-	DisGeNET
150	INSR	GeneCards	-	DisGeNET
151	SLC12A3	GeneCards	-	DisGeNET
152	NOTCH1	GeneCards	-	DisGeNET
153	UMOD	GeneCards	-	DisGeNET
154	LINC01227	GeneCards	-	-
155	CCL2	GeneCards	-	DisGeNET
156	EMX2OS	GeneCards	-	-
157	KCNA5	GeneCards	-	DisGeNET
158	ACSM3	GeneCards	OMIM	DisGeNET
159	SOD1	GeneCards	-	DisGeNET
160	IL1B	GeneCards	-	DisGeNET
161	JAK2	GeneCards	-	DisGeNET
162	LPL	GeneCards	-	DisGeNET
163	LOC129934096	GeneCards	-	-
164	CBS	GeneCards	-	DisGeNET
165	RET	GeneCards	-	-
166	VEGFA	GeneCards	-	DisGeNET
167	WFDC21P	GeneCards	-	-
168	NOTCH3	GeneCards	-	DisGeNET
169	NPR3	GeneCards	-	-
170	ENPP1	GeneCards	-	DisGeNET
171	PGF	GeneCards	-	DisGeNET
172	HLA-B	GeneCards	-	-
173	NF1	GeneCards	-	DisGeNET
174	SDHB	GeneCards	-	-
175	SPRY4-IT1	GeneCards	-	-
176	UTS2	GeneCards	-	DisGeNET
177	BMPR1B	GeneCards	-	-
178	IGF1	GeneCards	-	DisGeNET
179	YWHAEP7	GeneCards	-	-
180	CEACAMP8	GeneCards	-	-
181	FLT1P1	GeneCards	-	-
182	KCNIP1	GeneCards	-	-
183	MMP9	GeneCards	-	DisGeNET
184	ENPEP	GeneCards	-	DisGeNET
185	GRK4	GeneCards	-	DisGeNET
186	G6PC3	GeneCards	-	-
187	SGK1	GeneCards	-	DisGeNET
188	BDKRB2	GeneCards	-	DisGeNET
189	MMP2	GeneCards	-	DisGeNET
190	ICAM1	GeneCards	-	DisGeNET
191	CHGA	GeneCards	-	DisGeNET
192	EDN2	GeneCards	-	-
193	PON1	GeneCards	-	DisGeNET
194	NEDD4L	GeneCards	-	DisGeNET
195	EDNRB	GeneCards	-	DisGeNET
196	BMP6	GeneCards	-	-
197	SST	GeneCards	-	DisGeNET
198	SLC6A4	GeneCards	-	-
199	HIF1A	GeneCards	-	DisGeNET
200	POMC	GeneCards	-	DisGeNET
201	B2M	GeneCards	-	DisGeNET
202	TP53	GeneCards	-	DisGeNET
203	NPY	GeneCards	-	DisGeNET
204	CYBA	GeneCards	-	DisGeNET
205	GPT	GeneCards	-	DisGeNET
206	CST3	GeneCards	-	DisGeNET
207	EPO	GeneCards	-	DisGeNET
208	IL10	GeneCards	-	DisGeNET
209	VCAM1	GeneCards	-	DisGeNET
210	PDE5A	GeneCards	-	DisGeNET
211	NKX2-5	GeneCards	-	DisGeNET
212	ENSG00000230926	GeneCards	-	-
213	LEPR	GeneCards	-	DisGeNET
214	XDH	GeneCards	-	DisGeNET
215	SLC12A1	GeneCards	-	DisGeNET
216	PEE1	GeneCards	-	-
217	TMEM67	GeneCards	-	DisGeNET
218	F3	GeneCards	-	DisGeNET
219	SOD2-OT1	GeneCards	-	-
220	HTR2A	GeneCards	-	-
221	ADD2	GeneCards	-	DisGeNET
222	TIMP1	GeneCards	-	DisGeNET
223	GATA6	GeneCards	-	-
224	RNLS	GeneCards	-	-
225	STN1	GeneCards	-	DisGeNET
226	BBS2	GeneCards	-	DisGeNET
227	SERPINA6	GeneCards	-	DisGeNET
228	ATP2B1	GeneCards	-	DisGeNET
229	ADD3	GeneCards	-	DisGeNET
230	IFT172	GeneCards	-	DisGeNET
231	GLA	GeneCards	-	DisGeNET
232	STK39	GeneCards	-	DisGeNET
233	APLNR	GeneCards	-	DisGeNET
234	MEG3	GeneCards	-	-
235	PRKAR1A	GeneCards	-	DisGeNET
236	CFH	GeneCards	-	DisGeNET
237	APLN	GeneCards	-	DisGeNET
238	CLCN2	GeneCards	-	DisGeNET
239	LMNA	GeneCards	-	DisGeNET
240	NPR1	GeneCards	-	DisGeNET
241	TH	GeneCards	-	DisGeNET
242	MME	GeneCards	-	DisGeNET
243	IFNG	GeneCards	-	-
244	EPHX1	GeneCards	-	-
245	ARMC5	GeneCards	-	DisGeNET
246	HP	GeneCards	-	DisGeNET
247	KDR	GeneCards	-	DisGeNET
248	PLIN1	GeneCards	-	DisGeNET
249	ADAMTS13	GeneCards	-	-
250	COX5A	GeneCards	-	-
251	CETP	GeneCards	-	DisGeNET
252	PPBP	GeneCards	-	DisGeNET
253	ALDH2	GeneCards	-	DisGeNET
254	SDCCAG8	GeneCards	-	DisGeNET
255	SMAD3	GeneCards	-	DisGeNET
256	AGER	GeneCards	-	DisGeNET
257	SPP1	GeneCards	-	-
258	CD36	GeneCards	-	DisGeNET
259	NOX4	GeneCards	-	DisGeNET
260	NFU1	GeneCards	-	DisGeNET
261	IRS1	GeneCards	-	-
262	ABCC8	GeneCards	-	-
263	MIR126	GeneCards	-	-
264	PTGS2	GeneCards	-	DisGeNET
265	BBS7	GeneCards	-	DisGeNET
266	CCN2	GeneCards	-	DisGeNET
267	LDLR	GeneCards	-	DisGeNET
268	USP8	GeneCards	-	DisGeNET
269	MT-TI	GeneCards	-	-
270	YY1AP1	GeneCards	-	DisGeNET
271	MYH7	GeneCards	-	DisGeNET
272	SDHD	GeneCards	-	-
273	AKT1	GeneCards	-	DisGeNET
274	SERPINC1	GeneCards	-	-
275	KLKB1	GeneCards	-	-
276	MUC1	GeneCards	-	DisGeNET
277	SHBG	GeneCards	-	DisGeNET
278	NCF1	GeneCards	-	DisGeNET
279	ANGPT1	GeneCards	-	DisGeNET
280	TLR4	GeneCards	-	DisGeNET
281	SFTPC	GeneCards	-	-
282	PIGM	GeneCards	-	-
283	NAGLU	GeneCards	-	-
284	LPA	GeneCards	-	DisGeNET
285	OLR1	GeneCards	-	DisGeNET
286	MIR122	GeneCards	-	-
287	BBS9	GeneCards	-	DisGeNET
288	ABCC9	GeneCards	-	DisGeNET
289	TNNT2	GeneCards	-	-
290	KCNJ1	GeneCards	-	DisGeNET
291	TERT	GeneCards	-	-
292	CYP2C9	GeneCards	-	-
293	GCGR	GeneCards	-	-
294	HBB	GeneCards	-	DisGeNET
295	CTLA4	GeneCards	-	DisGeNET
296	PTH	GeneCards	-	DisGeNET
297	DBH	GeneCards	-	DisGeNET
298	ATP1A1	GeneCards	-	DisGeNET
299	TRPC6	GeneCards	-	DisGeNET
300	SLC25A11	GeneCards	-	DisGeNET
301	KRT18	GeneCards	-	DisGeNET
302	ACTA2	GeneCards	-	DisGeNET
303	CYP2D6	GeneCards	-	-
304	PNMT	GeneCards	-	DisGeNET
305	HSD11B1	GeneCards	-	DisGeNET
306	SRC	GeneCards	-	DisGeNET
307	SFTA3	GeneCards	-	-
308	EGFR	GeneCards	-	DisGeNET
309	LYZ	GeneCards	-	DisGeNET
310	CXCL8	GeneCards	-	-
311	MIR125A	GeneCards	-	-
312	COL4A1	GeneCards	-	DisGeNET
313	IGFBP1	GeneCards	-	-
314	GGT1	GeneCards	-	-
315	PF4	GeneCards	-	-
316	NISCH	GeneCards	-	DisGeNET
317	BMP7	GeneCards	-	-
318	GUCY1A1	GeneCards	-	DisGeNET
319	SMAD1	GeneCards	-	-
320	CLCNKB	GeneCards	-	-
321	SLC6A2	GeneCards	-	DisGeNET
322	HFE	GeneCards	-	DisGeNET
323	HLA-DRB1	GeneCards	-	-
324	GHRL	GeneCards	-	-
325	TAC3	GeneCards	-	DisGeNET
326	MMP1	GeneCards	-	-
327	TGFBR2	GeneCards	-	DisGeNET
328	EPAS1	GeneCards	-	-
329	MDM2	GeneCards	-	-
330	ALDH1A2	GeneCards	-	-
331	DNAH8	GeneCards	-	-
332	NOS1	GeneCards	-	DisGeNET
333	CFI	GeneCards	-	DisGeNET
334	MTOR	GeneCards	-	DisGeNET
335	TGFBR1	GeneCards	-	DisGeNET
336	PHA2A	GeneCards	-	-
337	PAPPA	GeneCards	-	-
338	SMAD5-AS1	GeneCards	-	-
339	CYBB	GeneCards	-	DisGeNET
340	AVP	GeneCards	-	DisGeNET
341	RHOA	GeneCards	-	DisGeNET
342	GCK	GeneCards	-	-
343	ADRA2B	GeneCards	-	DisGeNET
344	CMA1	GeneCards	-	DisGeNET
345	PRKG1	GeneCards	-	DisGeNET
346	CTNNB1	GeneCards	-	-
347	LOC110673972	GeneCards	-	-
348	PTPN1	GeneCards	-	DisGeNET
349	PRL	GeneCards	-	-
350	PPARGC1A	GeneCards	-	DisGeNET
351	STAT3	GeneCards	-	-
352	APOL1	GeneCards	-	DisGeNET
353	CTC1	GeneCards	-	-
354	ESR1	GeneCards	-	DisGeNET
355	ATP6AP2	GeneCards	-	DisGeNET
356	PPARA	GeneCards	-	DisGeNET
357	MIR223	GeneCards	-	-
358	NPR2	GeneCards	-	-
359	HMGCR	GeneCards	-	-
360	TRIM32	GeneCards	-	DisGeNET
361	IL1A	GeneCards	-	-
362	PECAM1	GeneCards	-	-
363	ARHGAP42	GeneCards	-	DisGeNET
364	SULT1A3	GeneCards	-	-
365	CDKAL1	GeneCards	-	-
366	HTRA1	GeneCards	-	-
367	CAPN10	GeneCards	-	-
368	COMMD5	GeneCards	-	-
369	BMP2	GeneCards	-	-
370	KLK1	GeneCards	-	DisGeNET
371	APOH	GeneCards	-	-
372	SDHA	GeneCards	-	-
373	NPHS1	GeneCards	-	-
374	CCR5	GeneCards	-	DisGeNET
375	MIR146B	GeneCards	-	-
376	DDAH2	GeneCards	-	-
377	MAPK1	GeneCards	-	-
378	HMBS	GeneCards	-	DisGeNET
379	CERNA3	GeneCards	-	-
380	VIP	GeneCards	-	-
381	TGFB3	GeneCards	-	DisGeNET
382	TNXB	GeneCards	-	DisGeNET
383	TSC2	GeneCards	-	-
384	EPHX2	GeneCards	-	DisGeNET
385	CFTR	GeneCards	-	-
386	TBX5	GeneCards	-	-
387	MYBPC3	GeneCards	-	-
388	TNFRSF1B	GeneCards	-	-
389	CDKN2A	GeneCards	-	DisGeNET
390	PLA2G7	GeneCards	-	-
391	BMP4	GeneCards	-	-
392	IL17A	GeneCards	-	DisGeNET
393	SMAD2	GeneCards	-	-
394	EDN3	GeneCards	-	DisGeNET
395	ERAP1	GeneCards	-	DisGeNET
396	MIR34A	GeneCards	-	-
397	ULK4	GeneCards	-	DisGeNET
398	HGF	GeneCards	-	-
399	MIR144	GeneCards	-	-
400	BDNF-AS	GeneCards	-	-
401	TCF7L2	GeneCards	-	-
402	IGF2	GeneCards	-	-
403	MIR140	GeneCards	-	-
404	CYP3A4	GeneCards	-	DisGeNET
405	SOD2	GeneCards	-	DisGeNET
406	LGALS3	GeneCards	-	DisGeNET
407	C3	GeneCards	-	DisGeNET
408	PDE4D	GeneCards	-	-
409	GATA4	GeneCards	-	-
410	IL18	GeneCards	-	-
411	DRD1	GeneCards	-	-
412	XPNPEP3	GeneCards	-	-
413	ATP5F1A	GeneCards	-	DisGeNET
414	PAX2	GeneCards	-	-
415	TRPC3	GeneCards	-	DisGeNET
416	CEP290	GeneCards	-	DisGeNET
417	THPO	GeneCards	-	DisGeNET
418	LOC110673971	GeneCards	-	-
419	MIR29A	GeneCards	-	-
420	CAT	GeneCards	-	DisGeNET
421	CACNA1B	GeneCards	-	-
422	FGF2	GeneCards	-	DisGeNET
423	KL	GeneCards	-	DisGeNET
424	RBPJ	GeneCards	-	-
425	LCN2	GeneCards	-	-
426	JAG1	GeneCards	-	-
427	FENDRR	GeneCards	-	-
428	MKS1	GeneCards	-	DisGeNET
429	PIK3CG	GeneCards	-	DisGeNET
430	ATXN2	GeneCards	-	DisGeNET
431	ITGAM	GeneCards	-	-
432	BBS1	GeneCards	-	DisGeNET
433	CD46	GeneCards	-	DisGeNET
434	MIR214	GeneCards	-	-
435	BBS4	GeneCards	-	DisGeNET
436	MIR27B	GeneCards	-	-
437	GCH1	GeneCards	-	DisGeNET
438	TTN	GeneCards	-	-
439	BSCL2	GeneCards	-	DisGeNET
440	COQ7	GeneCards	-	DisGeNET
441	MYOC	GeneCards	-	-
442	CASR	GeneCards	-	-
443	MIR27A	GeneCards	-	-
444	SLC9A3	GeneCards	-	DisGeNET
445	EGF	GeneCards	-	-
446	PRCP	GeneCards	-	-
447	MT-ND1	GeneCards	-	-
448	MOV10	GeneCards	-	DisGeNET
449	TEK	GeneCards	-	-
450	MAX	GeneCards	-	-
451	SLC2A4	GeneCards	-	-
452	MIR29C	GeneCards	-	-
453	MIR208B	GeneCards	-	-
454	ELP1	GeneCards	-	DisGeNET
455	MPO	GeneCards	-	-
456	LIPC	GeneCards	-	-
457	PLG	GeneCards	-	DisGeNET
458	GRK2	GeneCards	-	DisGeNET
459	CALCA	GeneCards	-	DisGeNET
460	MYH6	GeneCards	-	-
461	MIR26B	GeneCards	-	-
462	CACNA1C	GeneCards	-	DisGeNET
463	OXT	GeneCards	-	DisGeNET
464	TTR	GeneCards	-	-
465	GSTM1	GeneCards	-	DisGeNET
466	SELL	GeneCards	-	-
467	PTEN	GeneCards	-	DisGeNET
468	BDNF	GeneCards	-	-
469	DYNLT1	GeneCards	-	-
470	BRAF	GeneCards	-	-
471	GANAB	GeneCards	-	-
472	KCNJ11	GeneCards	-	DisGeNET
473	ELANE	GeneCards	-	-
474	NAMPT	GeneCards	-	-
475	DYRK1B	GeneCards	-	DisGeNET
476	PTHLH	GeneCards	-	-
477	BBS5	GeneCards	-	DisGeNET
478	ARHGAP31	GeneCards	-	DisGeNET
479	SLC8A1	GeneCards	-	DisGeNET
480	LINC01094	GeneCards	-	-
481	SIRT1	GeneCards	-	DisGeNET
482	AHSP	GeneCards	-	-
483	AQP1	GeneCards	-	DisGeNET
484	ADCY10	GeneCards	-	-
485	PTGIR	GeneCards	-	-
486	IAPP	GeneCards	-	-
487	LOX	GeneCards	-	DisGeNET
488	SDHC	GeneCards	-	-
489	HNF1B	GeneCards	-	-
490	CALR	GeneCards	-	DisGeNET
491	COL3A1	GeneCards	-	DisGeNET
492	HBG2	GeneCards	-	-
493	SFTPB	GeneCards	-	-
494	MYH14	GeneCards	-	-
495	RAC1	GeneCards	-	-
496	COL1A1	GeneCards	-	DisGeNET
497	CDKN2B	GeneCards	-	-
498	LCAT	GeneCards	-	-
499	TNFRSF11B	GeneCards	-	DisGeNET
500	JUN	GeneCards	-	DisGeNET
501	FLNA	GeneCards	-	-
502	PRKAG2	GeneCards	-	-
503	SGCB	GeneCards	-	-
504	LINC01082	GeneCards	-	-
505	CAST	GeneCards	-	-
506	LOC126859690	GeneCards	-	-
507	PRKACA	GeneCards	-	DisGeNET
508	BBS10	GeneCards	-	DisGeNET
509	TNNI3	GeneCards	-	-
510	AQP2	GeneCards	-	DisGeNET
511	ALOX5	GeneCards	-	DisGeNET
512	TMEM127	GeneCards	-	-
513	APELA	GeneCards	-	-
514	FGF23	GeneCards	-	DisGeNET
515	DOCK6	GeneCards	-	-
516	G6PC1	GeneCards	-	-
517	TBXA2R	GeneCards	-	-
518	SERPINA1	GeneCards	-	-
519	RGS2	GeneCards	-	DisGeNET
520	DZIP1L	GeneCards	-	-
521	NFKB1	GeneCards	-	-
522	NR1H4	GeneCards	-	-
523	ANGPT2	GeneCards	-	DisGeNET
524	BSND	GeneCards	-	-
525	RBP4	GeneCards	-	-
526	CA2	GeneCards	-	-
527	TGFB2	GeneCards	-	DisGeNET
528	ANXA5	GeneCards	-	-
529	BOLA3	GeneCards	-	-
530	FH	GeneCards	-	-
531	FGFR1	GeneCards	-	-
532	PTX3	GeneCards	-	-
533	DLL4	GeneCards	-	-
534	ADORA2A	GeneCards	-	-
535	CFHR5	GeneCards	-	-
536	GOSR2	GeneCards	-	-
537	CRH	GeneCards	-	-
538	SEC61A1	GeneCards	-	-
539	HNP1	GeneCards	-	-
540	ACTC1	GeneCards	-	DisGeNET
541	EPOR	GeneCards	-	-
542	LEPQTL1	GeneCards	-	-
543	SLC9A1	GeneCards	-	-
544	WRN	GeneCards	-	DisGeNET
545	DNAJB11	GeneCards	-	DisGeNET
546	IGFBP3	GeneCards	-	-
547	MIRLET7C	GeneCards	-	-
548	SH2B3	GeneCards	-	DisGeNET
549	GSR	GeneCards	-	-
550	MYH11	GeneCards	-	DisGeNET
551	CASP3	GeneCards	-	DisGeNET
552	IFT27	GeneCards	-	DisGeNET
553	MC4R	GeneCards	-	DisGeNET
554	ACVR2A	GeneCards	-	-
555	MIR210	GeneCards	-	-
556	LARS2	GeneCards	-	DisGeNET
557	ALMS1	GeneCards	-	DisGeNET
558	MIR146A	GeneCards	-	-
559	BBS12	GeneCards	-	DisGeNET
560	NPHS2	GeneCards	-	-
561	KCNQ1	GeneCards	-	DisGeNET
562	LOC111365141	GeneCards	-	-
563	IFT140	GeneCards	-	-
564	NTS	GeneCards	-	-
565	MEX3C	GeneCards	-	-
566	HTR3A	GeneCards	-	-
567	DGKE	GeneCards	-	-
568	MGP	GeneCards	-	DisGeNET
569	CC2D2A	GeneCards	-	DisGeNET
570	CYP21A2	GeneCards	-	DisGeNET
571	ABCC6	GeneCards	-	DisGeNET
572	TPH1	GeneCards	-	-
573	ATP2B3	GeneCards	-	DisGeNET
574	KIT	GeneCards	-	-
575	PTGDS	GeneCards	-	-
576	IQCB1	GeneCards	-	DisGeNET
577	BBIP1	GeneCards	-	DisGeNET
578	DDAH1	GeneCards	-	-
579	DDC	GeneCards	-	-
580	MIR98	GeneCards	-	-
581	PTPN11	GeneCards	-	DisGeNET
582	LOC107303340	GeneCards	-	-
583	NOD2	GeneCards	-	DisGeNET
584	LOC106799834	GeneCards	-	-
585	HNF1A	GeneCards	-	-
586	PXDN	GeneCards	-	-
587	DPP4	GeneCards	-	DisGeNET
588	HSPA4	GeneCards	-	-
589	KRT8	GeneCards	-	DisGeNET
590	IBA57	GeneCards	-	-
591	MMACHC	GeneCards	-	-
592	LOC129935436	GeneCards	-	-
593	IL4	GeneCards	-	-
594	NPHP1	GeneCards	-	DisGeNET
595	TBX20	GeneCards	-	-
596	RENBP	GeneCards	-	-
597	SUCNR1	GeneCards	-	-
598	ATP1A4	GeneCards	-	-
599	TAC1	GeneCards	-	-
600	MMP3	GeneCards	-	-
601	DNMT3A	GeneCards	-	-
602	NPHP3	GeneCards	-	DisGeNET
603	FGF5	GeneCards	-	DisGeNET
604	NAF1	GeneCards	-	-
605	RPGRIP1L	GeneCards	-	DisGeNET
606	AIP	GeneCards	-	DisGeNET
607	GCG	GeneCards	-	DisGeNET
608	LOC129935432	GeneCards	-	-
609	STAT1	GeneCards	-	-
610	TGFA	GeneCards	-	-
611	NLRP3	GeneCards	-	DisGeNET
612	TET2	GeneCards	-	DisGeNET
613	CITED2	GeneCards	-	-
614	IRF5	GeneCards	-	-
615	PDE4A	GeneCards	-	-
616	GTF2I	GeneCards	-	-
617	LOC129935434	GeneCards	-	-
618	ARL6	GeneCards	-	DisGeNET
619	CEP19	GeneCards	-	DisGeNET
620	MMEL1	GeneCards	-	-
621	ADRA1D	GeneCards	-	-
622	CX3CR1	GeneCards	-	-
623	GTF2IRD2	GeneCards	-	-
624	LOC129935435	GeneCards	-	-
625	VDR	GeneCards	-	DisGeNET
626	MIR130A	GeneCards	-	-
627	F8	GeneCards	-	-
628	APOA2	GeneCards	-	-
629	ALOX12	GeneCards	-	DisGeNET
630	MKKS	GeneCards	-	DisGeNET
631	FGB	GeneCards	-	-
632	HTR1B	GeneCards	-	DisGeNET
633	CFHR3	GeneCards	-	DisGeNET
634	AR	GeneCards	-	DisGeNET
635	LIMK1	GeneCards	-	-
636	CTBP1	GeneCards	-	-
637	MEF2A	GeneCards	-	DisGeNET
638	SLC17A5	GeneCards	-	-
639	MIR145	GeneCards	-	-
640	ALOX5AP	GeneCards	-	-
641	ATM	GeneCards	-	DisGeNET
642	COL1A2	GeneCards	-	-
643	IFT74	GeneCards	-	-
644	KIF1B	GeneCards	-	DisGeNET
645	CLCNKA	GeneCards	-	DisGeNET
646	PBX1	GeneCards	-	-
647	MYLK	GeneCards	-	DisGeNET
648	LOC130060959	GeneCards	-	-
649	CFAP418	GeneCards	-	-
650	CYP1A1	GeneCards	-	DisGeNET
651	GJA5	GeneCards	-	DisGeNET
652	CXCL12	GeneCards	-	-
653	LOC130009576	GeneCards	-	-
654	KCNA3	GeneCards	-	-
655	TMX2-CTNND1	GeneCards	-	-
656	TTC8	GeneCards	-	DisGeNET
657	MPL	GeneCards	-	DisGeNET
658	GSTT1	GeneCards	-	DisGeNET
659	MDH2	GeneCards	-	-
660	SMARCAL1	GeneCards	-	DisGeNET
661	HSP90AA1	GeneCards	-	-
662	MIR150	GeneCards	-	-
663	ABCB4	GeneCards	-	-
664	FASLG	GeneCards	-	-
665	INPPL1	GeneCards	-	DisGeNET
666	PDE11A	GeneCards	-	DisGeNET
667	CFB	GeneCards	-	DisGeNET
668	FTO	GeneCards	-	-
669	MIR30A	GeneCards	-	-
670	LINC01672	GeneCards	-	-
671	IFT56	GeneCards	-	-
672	ARNT	GeneCards	-	-
673	OFD1	GeneCards	-	DisGeNET
674	AFP	GeneCards	-	-
675	CPOX	GeneCards	-	DisGeNET
676	NPHP4	GeneCards	-	DisGeNET
677	NFATC2	GeneCards	-	DisGeNET
678	SMAD6	GeneCards	-	DisGeNET
679	BIRC5	GeneCards	-	-
680	CDC42	GeneCards	-	-
681	MIR33A	GeneCards	-	-
682	ADA2	GeneCards	-	DisGeNET
683	MIR10A	GeneCards	-	-
684	MADH9	-	OMIM	-
685	CAPNS1	-	OMIM	-
686	AFURS1	-	OMIM	-
687	AGTR1A	-	OMIM	-
688	AORF	-	OMIM	-
689	AT2R1	-	OMIM	-
690	BSCL3	-	OMIM	-
691	CAPN4	-	OMIM	-
692	CGL3	-	OMIM	-
693	CSNB1H	-	OMIM	-
694	CYP8	-	OMIM	-
695	CYP8A1	-	OMIM	-
696	DGK	-	OMIM	-
697	FIZZ3	-	OMIM	-
698	HTNB	-	OMIM	-
699	IAN4L1	-	OMIM	-
700	ICPPS	-	OMIM	-
701	IMAP3	-	OMIM	-
702	LCCNS	-	OMIM	-
703	MADH6	-	OMIM	-
704	MCR	-	OMIM	-
705	MLR	-	OMIM	-
706	MTDPS3	-	OMIM	-
707	NCPH1	-	OMIM	-
708	NCPH2	-	OMIM	-
709	P450PCN3	-	OMIM	-
710	PAPPAS	-	OMIM	-
711	PEOB4	-	OMIM	-
712	PGIS	-	OMIM	-
713	PHN	-	OMIM	-
714	POVD1	-	OMIM	-
715	PPH1	-	OMIM	-
716	PPH2	-	OMIM	-
717	PPH3	-	OMIM	-
718	PPH4	-	OMIM	-
719	PPH5	-	OMIM	-
720	PPH6	-	OMIM	-
721	RSTN	-	OMIM	-
722	SAH	-	OMIM	-
723	SERPINA8	-	OMIM	-
724	TASK	-	OMIM	-
725	GJA1	-	-	DisGeNET
726	UCP2	-	-	DisGeNET
727	GLP1R	-	-	DisGeNET
728	SLC12A2	-	-	DisGeNET
729	SOD3	-	-	DisGeNET
730	TRH	-	-	DisGeNET
731	BCL2	-	-	DisGeNET
732	ADRA2A	-	-	DisGeNET
733	GPX1	-	-	DisGeNET
734	FOS	-	-	DisGeNET
735	GSK3B	-	-	DisGeNET
736	GAL	-	-	DisGeNET
737	RELA	-	-	DisGeNET
738	ADCY5	-	-	DisGeNET
739	HRH3	-	-	DisGeNET
740	ANXA1	-	-	DisGeNET
741	IKBKB	-	-	DisGeNET
742	ATP1A2	-	-	DisGeNET
743	PRKCD	-	-	DisGeNET
744	SLC9A3R2	-	-	DisGeNET
745	DRD2	-	-	DisGeNET
746	AHR	-	-	DisGeNET
747	CXCR2	-	-	DisGeNET
748	OXSR1	-	-	DisGeNET
749	GJA4	-	-	DisGeNET
750	TGM2	-	-	DisGeNET
751	ORAI1	-	-	DisGeNET
752	VAV3	-	-	DisGeNET
753	CRHR2	-	-	DisGeNET
754	DUSP5	-	-	DisGeNET
755	ALAD	-	-	DisGeNET
756	ALOX15	-	-	DisGeNET
757	GCLC	-	-	DisGeNET
758	GSTP1	-	-	DisGeNET
759	HTR2B	-	-	DisGeNET
760	SLC6A18	-	-	DisGeNET
761	STIM1	-	-	DisGeNET
762	TACR1	-	-	DisGeNET
763	AOC3	-	-	DisGeNET
764	F11	-	-	DisGeNET
765	AOC1	-	-	DisGeNET
766	MYO6	-	-	DisGeNET
767	STK11	-	-	DisGeNET
768	TRPC5	-	-	DisGeNET
769	UCN	-	-	DisGeNET
770	IER3	-	-	DisGeNET
771	GJC1	-	-	DisGeNET
772	RALBP1	-	-	DisGeNET
773	REG3G	-	-	DisGeNET
774	ADRA1A	-	-	DisGeNET
775	CYP4A11	-	-	DisGeNET
776	ESR2	-	-	DisGeNET
777	GSTA5	-	-	DisGeNET
778	NPTN	-	-	DisGeNET
779	GNRH1	-	-	DisGeNET
780	GP1BA	-	-	DisGeNET
781	CXCL2	-	-	DisGeNET
782	GSTT2	-	-	DisGeNET
783	LHB	-	-	DisGeNET
784	LTF	-	-	DisGeNET
785	MC2R	-	-	DisGeNET
786	MDH1	-	-	DisGeNET
787	ABCC1	-	-	DisGeNET
788	MYD88	-	-	DisGeNET
789	ATOX1	-	-	DisGeNET
790	NFE2L2	-	-	DisGeNET
791	FXYD2	-	-	DisGeNET
792	PROC	-	-	DisGeNET
793	RPS6KB1	-	-	DisGeNET
794	SLC5A2	-	-	DisGeNET
795	TPM1	-	-	DisGeNET
796	CACNA2D1	-	-	DisGeNET
797	ITM2B	-	-	DisGeNET
798	MAS1	-	-	DisGeNET
799	CYP19A1	-	-	DisGeNET
800	ARG1	-	-	DisGeNET
801	CLOCK	-	-	DisGeNET
802	CHI3L1	-	-	DisGeNET
803	GSTM2	-	-	DisGeNET
804	IL1RN	-	-	DisGeNET
805	UTS2R	-	-	DisGeNET
806	APP	-	-	DisGeNET
807	F11R	-	-	DisGeNET
808	AVPR1A	-	-	DisGeNET
809	MFN2	-	-	DisGeNET
810	ADA	-	-	DisGeNET
811	HDAC6	-	-	DisGeNET
812	HAVCR1	-	-	DisGeNET
813	FADS1	-	-	DisGeNET
814	MMP7	-	-	DisGeNET
815	RAG1	-	-	DisGeNET
816	BDKRB1	-	-	DisGeNET
817	SLC2A1	-	-	DisGeNET
818	CNR1	-	-	DisGeNET
819	CRHR1	-	-	DisGeNET
820	ADAMTS16	-	-	DisGeNET
821	NQO1	-	-	DisGeNET
822	AKT2	-	-	DisGeNET
823	PTK2B	-	-	DisGeNET
824	GNAI2	-	-	DisGeNET
825	HSPD1	-	-	DisGeNET
826	ARG2	-	-	DisGeNET
827	MIF	-	-	DisGeNET
828	PDGFRB	-	-	DisGeNET
829	EGLN1	-	-	DisGeNET
830	PRKCA	-	-	DisGeNET
831	MAPK8	-	-	DisGeNET
832	ARID1B	-	-	DisGeNET
833	BAX	-	-	DisGeNET
834	SRF	-	-	DisGeNET
835	BECN1	-	-	DisGeNET
836	RAMP2	-	-	DisGeNET
837	POSTN	-	-	DisGeNET
838	CTSC	-	-	DisGeNET
839	CYP11A1	-	-	DisGeNET
840	S1PR1	-	-	DisGeNET
841	F2R	-	-	DisGeNET
842	F7	-	-	DisGeNET
843	GRK5	-	-	DisGeNET
844	HSD3B1	-	-	DisGeNET
845	SLC6A19	-	-	DisGeNET
846	IGF1R	-	-	DisGeNET
847	IGFBP2	-	-	DisGeNET
848	LRP2	-	-	DisGeNET
849	STS	-	-	DisGeNET
850	NCF2	-	-	DisGeNET
851	NGF	-	-	DisGeNET
852	NPY1R	-	-	DisGeNET
853	OPA1	-	-	DisGeNET
854	PDGFRA	-	-	DisGeNET
855	PLCD1	-	-	DisGeNET
856	PRKCB	-	-	DisGeNET
857	HDAC8	-	-	DisGeNET
858	CCL28	-	-	DisGeNET
859	AGTRAP	-	-	DisGeNET
860	SLC6A3	-	-	DisGeNET
861	CYP4F12	-	-	DisGeNET
862	TRHR	-	-	DisGeNET
863	UCP3	-	-	DisGeNET
864	YWHAZ	-	-	DisGeNET
865	SLC4A4	-	-	DisGeNET
866	KYNU	-	-	DisGeNET
867	SLC9A3R1	-	-	DisGeNET
868	LIPG	-	-	DisGeNET
869	CDO1	-	-	DisGeNET
870	ATG7	-	-	DisGeNET
871	CLDN16	-	-	DisGeNET
872	RFFL	-	-	DisGeNET
873	COX5B	-	-	DisGeNET
874	ADORA1	-	-	DisGeNET
875	MTPN	-	-	DisGeNET
876	ATF2	-	-	DisGeNET
877	GRK3	-	-	DisGeNET
878	ABAT	-	-	DisGeNET
879	DRD3	-	-	DisGeNET
880	DUSP1	-	-	DisGeNET
881	EIF4G2	-	-	DisGeNET
882	ENO1	-	-	DisGeNET
883	EP300	-	-	DisGeNET
884	FAH	-	-	DisGeNET
885	GABBR1	-	-	DisGeNET
886	GNAI3	-	-	DisGeNET
887	CYP4A22	-	-	DisGeNET
888	H2AX	-	-	DisGeNET
889	HSD3B2	-	-	DisGeNET
890	HSD17B4	-	-	DisGeNET
891	HSPG2	-	-	DisGeNET
892	AQP4	-	-	DisGeNET
893	ITGAV	-	-	DisGeNET
894	CD82	-	-	DisGeNET
895	KCNJ8	-	-	DisGeNET
896	RESP18	-	-	DisGeNET
897	ARHGDIA	-	-	DisGeNET
898	ARRB2	-	-	DisGeNET
899	MSX2	-	-	DisGeNET
900	COX2	-	-	DisGeNET
901	NUDT1	-	-	DisGeNET
902	MYOD1	-	-	DisGeNET
903	NFKBIA	-	-	DisGeNET
904	NGFR	-	-	DisGeNET
905	ATP2A3	-	-	DisGeNET
906	OXTR	-	-	DisGeNET
907	PDGFB	-	-	DisGeNET
908	SERPINE2	-	-	DisGeNET
909	PIK3R1	-	-	DisGeNET
910	AVPR2	-	-	DisGeNET
911	PRKCE	-	-	DisGeNET
912	BAD	-	-	DisGeNET
913	PTK2	-	-	DisGeNET
914	PTPRJ	-	-	DisGeNET
915	QDPR	-	-	DisGeNET
916	RAD51	-	-	DisGeNET
917	RGS4	-	-	DisGeNET
918	RNPEP	-	-	DisGeNET
919	SLC2A3	-	-	DisGeNET
920	BRCA1	-	-	DisGeNET
921	TACR3	-	-	DisGeNET
922	TBXAS1	-	-	DisGeNET
923	NR2F2	-	-	DisGeNET
924	KCNAB1	-	-	DisGeNET
925	CASP8	-	-	DisGeNET
926	CASP9	-	-	DisGeNET
927	MAP1LC3A	-	-	DisGeNET
928	DYNLL1	-	-	DisGeNET
929	FADD	-	-	DisGeNET
930	SQSTM1	-	-	DisGeNET
931	CCNE1	-	-	DisGeNET
932	TJP2	-	-	DisGeNET
933	ENTPD2	-	-	DisGeNET
934	CACNB2	-	-	DisGeNET
935	COX1	-	-	DisGeNET
936	ABCB6	-	-	DisGeNET
937	NT5C2	-	-	DisGeNET
938	PCSK9	-	-	DisGeNET
939	CASZ1	-	-	DisGeNET
940	ANTXR2	-	-	DisGeNET
941	FMR1	-	-	DisGeNET
942	CCND1	-	-	DisGeNET
943	GATA5	-	-	DisGeNET
944	FMO3	-	-	DisGeNET
945	CD2AP	-	-	DisGeNET
946	GRK6	-	-	DisGeNET
947	CFHR1	-	-	DisGeNET
948	ACAT1	-	-	DisGeNET
949	ND1	-	-	DisGeNET
950	MTTP	-	-	DisGeNET
951	FURIN	-	-	DisGeNET
952	PLCE1	-	-	DisGeNET
953	PMM2	-	-	DisGeNET
954	RBM47	-	-	DisGeNET
955	CNNM2	-	-	DisGeNET
956	PGPEP1	-	-	DisGeNET
957	PRTN3	-	-	DisGeNET
958	RPTOR	-	-	DisGeNET
959	IFIH1	-	-	DisGeNET
960	ABCG8	-	-	DisGeNET
961	BRCA2	-	-	DisGeNET
962	TBX2	-	-	DisGeNET
963	TGFBR3	-	-	DisGeNET
964	WT1	-	-	DisGeNET
965	ACTN4	-	-	DisGeNET
966	ANGPTL6	-	-	DisGeNET
967	TNFRSF11A	-	-	DisGeNET
968	L3MBTL4	-	-	DisGeNET
969	HOTTIP	-	-	DisGeNET
970	TARID	-	-	DisGeNET
971	BORCS7-ASMT	-	-	DisGeNET
972	TRIM28	-	-	DisGeNET
973	CDH18	-	-	DisGeNET
974	ZMPSTE24	-	-	DisGeNET
975	MTCO2P12	-	-	DisGeNET
976	SLC22A7	-	-	DisGeNET
977	AFG3L2	-	-	DisGeNET
978	POU6F2	-	-	DisGeNET
979	SLC52A3	-	-	DisGeNET
980	KLHL29	-	-	DisGeNET
981	PTPMT1	-	-	DisGeNET
982	ERCC8	-	-	DisGeNET
983	AGAP1	-	-	DisGeNET
984	PSTK	-	-	DisGeNET
985	BORCS7	-	-	DisGeNET
986	FGD4	-	-	DisGeNET
987	DNAAF1	-	-	DisGeNET
988	COL4A3	-	-	DisGeNET
989	ZNF831	-	-	DisGeNET
990	COL5A1	-	-	DisGeNET
991	COL5A2	-	-	DisGeNET
992	DIS3L2	-	-	DisGeNET
993	PLEKHH2	-	-	DisGeNET
994	FAM131A	-	-	DisGeNET
995	SGCZ	-	-	DisGeNET
996	MACROD2	-	-	DisGeNET
997	CLDN19	-	-	DisGeNET
998	FGD5	-	-	DisGeNET
999	CYP2B6	-	-	DisGeNET
1000	CYP2C19	-	-	DisGeNET
1001	CYP2J2	-	-	DisGeNET
1002	C8orf37	-	-	DisGeNET
1003	DBP	-	-	DisGeNET
1004	DECR1	-	-	DisGeNET
1005	DPEP1	-	-	DisGeNET
1006	EDA	-	-	DisGeNET
1007	ERCC4	-	-	DisGeNET
1008	ERCC6	-	-	DisGeNET
1009	EXT2	-	-	DisGeNET
1010	FES	-	-	DisGeNET
1011	FGFR2	-	-	DisGeNET
1012	CEP164	-	-	DisGeNET
1013	FOXE3	-	-	DisGeNET
1014	SWAP70	-	-	DisGeNET
1015	CUX2	-	-	DisGeNET
1016	LEMD3	-	-	DisGeNET
1017	ZNF318	-	-	DisGeNET
1018	G6PC	-	-	DisGeNET
1019	SLC37A4	-	-	DisGeNET
1020	FRMD3	-	-	DisGeNET
1021	COPD	-	-	DisGeNET
1022	LDLRAP1	-	-	DisGeNET
1023	TRAF3IP1	-	-	DisGeNET
1024	PTPN22	-	-	DisGeNET
1025	GBA	-	-	DisGeNET
1026	FGF21	-	-	DisGeNET
1027	HSPB8	-	-	DisGeNET
1028	GH1	-	-	DisGeNET
1029	INVS	-	-	DisGeNET
1030	GPC3	-	-	DisGeNET
1031	GML	-	-	DisGeNET
1032	HECTD4	-	-	DisGeNET
1033	KCTD1	-	-	DisGeNET
1034	GPR20	-	-	DisGeNET
1035	HOXA-AS2	-	-	DisGeNET
1036	NSMCE2	-	-	DisGeNET
1037	GPR39	-	-	DisGeNET
1038	HGD	-	-	DisGeNET
1039	ACACA	-	-	DisGeNET
1040	HLA-DPA1	-	-	DisGeNET
1041	HLA-DPB1	-	-	DisGeNET
1042	HMGCS2	-	-	DisGeNET
1043	HOXA3	-	-	DisGeNET
1044	HOXA11	-	-	DisGeNET
1045	HOXB7	-	-	DisGeNET
1046	EIF4BP8	-	-	DisGeNET
1047	IDUA	-	-	DisGeNET
1048	LINC02875	-	-	DisGeNET
1049	TMEM212	-	-	DisGeNET
1050	OR5B12	-	-	DisGeNET
1051	LRRC10B	-	-	DisGeNET
1052	EML6	-	-	DisGeNET
1053	LMX1B	-	-	DisGeNET
1054	CRIP3	-	-	DisGeNET
1055	LRP6	-	-	DisGeNET
1056	LSP1	-	-	DisGeNET
1057	LYN	-	-	DisGeNET
1058	MAT2A	-	-	DisGeNET
1059	MMP14	-	-	DisGeNET
1060	TRNC	-	-	DisGeNET
1061	COX3	-	-	DisGeNET
1062	CYTB	-	-	DisGeNET
1063	ND4	-	-	DisGeNET
1064	ND5	-	-	DisGeNET
1065	ND6	-	-	DisGeNET
1066	TRNE	-	-	DisGeNET
1067	TRNF	-	-	DisGeNET
1068	TRNH	-	-	DisGeNET
1069	TRNK	-	-	DisGeNET
1070	TRNL1	-	-	DisGeNET
1071	TRNQ	-	-	DisGeNET
1072	TRNS1	-	-	DisGeNET
1073	TRNS2	-	-	DisGeNET
1074	TRNV	-	-	DisGeNET
1075	TRNW	-	-	DisGeNET
1076	MYO9B	-	-	DisGeNET
1077	NDUFS3	-	-	DisGeNET
1078	NFIX	-	-	DisGeNET
1079	NOTCH2	-	-	DisGeNET
1080	PAM16	-	-	DisGeNET
1081	WDPCP	-	-	DisGeNET
1082	MLXIPL	-	-	DisGeNET
1083	ZDHHC2	-	-	DisGeNET
1084	PHF21A	-	-	DisGeNET
1085	ABCB1	-	-	DisGeNET
1086	PRRX1	-	-	DisGeNET
1087	POR	-	-	DisGeNET
1088	ADAMTSL4	-	-	DisGeNET
1089	APBB1IP	-	-	DisGeNET
1090	CCHCR1	-	-	DisGeNET
1091	POU3F4	-	-	DisGeNET
1092	LZTFL1	-	-	DisGeNET
1093	BNC2	-	-	DisGeNET
1094	TMEM70	-	-	DisGeNET
1095	LINC00862	-	-	DisGeNET
1096	OSGEP	-	-	DisGeNET
1097	SLC12A9	-	-	DisGeNET
1098	RGL3	-	-	DisGeNET
1099	PLEKHG1	-	-	DisGeNET
1100	WDR35	-	-	DisGeNET
1101	LRRC7	-	-	DisGeNET
1102	ZFAT	-	-	DisGeNET
1103	WDR19	-	-	DisGeNET
1104	RARRES2	-	-	DisGeNET
1105	TRPV4	-	-	DisGeNET
1106	REST	-	-	DisGeNET
1107	ACTB	-	-	DisGeNET
1108	EDA2R	-	-	DisGeNET
1109	HPSE2	-	-	DisGeNET
1110	ALX4	-	-	DisGeNET
1111	RNU1-4	-	-	DisGeNET
1112	CDH23	-	-	DisGeNET
1113	SLC39A8	-	-	DisGeNET
1114	ABCG5	-	-	DisGeNET
1115	IKZF5	-	-	DisGeNET
1116	TMEM237	-	-	DisGeNET
1117	STK3	-	-	DisGeNET
1118	BST1	-	-	DisGeNET
1119	TLR1	-	-	DisGeNET
1120	TM7SF2	-	-	DisGeNET
1121	VPS51	-	-	DisGeNET
1122	WNT2B	-	-	DisGeNET
1123	XRCC4	-	-	DisGeNET
1124	YES1	-	-	DisGeNET
1125	CAD	-	-	DisGeNET
1126	CCDC28B	-	-	DisGeNET
1127	BAG6	-	-	DisGeNET
1128	SLC52A2	-	-	DisGeNET
1129	MICALL2	-	-	DisGeNET
1130	SUGCT	-	-	DisGeNET
1131	FUZ	-	-	DisGeNET
1132	MFAP5	-	-	DisGeNET
1133	SLC2A10	-	-	DisGeNET
1134	VANGL1	-	-	DisGeNET
1135	CAPZA1	-	-	DisGeNET
1136	GPR101	-	-	DisGeNET
1137	SESN2	-	-	DisGeNET
1138	TUBB6	-	-	DisGeNET
1139	ITGA8	-	-	DisGeNET
1140	CYP4F2	-	-	DisGeNET
1141	PDE8B	-	-	DisGeNET
1142	BANF1	-	-	DisGeNET
1143	P4HA2	-	-	DisGeNET
1144	SELENBP1	-	-	DisGeNET
1145	TAF1C	-	-	DisGeNET
1146	CERS5	-	-	DisGeNET
1147	SLC33A1	-	-	DisGeNET
1148	TRIP13	-	-	DisGeNET
1149	KLK4	-	-	DisGeNET
1150	ZNF536	-	-	DisGeNET
1151	RAPGEF5	-	-	DisGeNET
1152	BMS1	-	-	DisGeNET
1153	LRIG2	-	-	DisGeNET
1154	SRGAP3	-	-	DisGeNET
1155	MAFB	-	-	DisGeNET

## Sheet: Table S3
Supplementary Table S3 PPI network of key targets
NO.	Gene ID	Degree
1	MMP9	15
2	BCL2	14
3	HIF1A	14
4	MMP2	11
5	APP	10
6	PRKCA	9
7	STAT1	9
8	SERPINE1	8
9	VEGFA	7
10	ABCB1	6
11	PRKCD	6
12	PRKCB	5
13	PRKCE	5
14	TERT	5
15	MMP14	5
16	PGF	5
17	ABCC1	4
18	ESR2	4
19	TTR	3
20	SELL	3
21	KLK1	1
22	CA2	1

## Sheet: Table S4
Supplementary Table S4 Catechin-core target degree
NO.	compound	Degree
1	CG	22
2	ECG	22
3	GCG	22
4	EGCG	22
5	C	7
6	EC	7
7	GC	3
8	EGC	3

## Sheet: Table S5
Supplementary Table S5 90 signaling pathways from KEGG enrichment analysis
Description	ID	Count	GeneRatio	pvalue	geneID
Endocrine and metabolic disease	hsa04933	9	0.391304	1.6498e-12	VEGFA/BCL2/PRKCA/PRKCB/PRKCD/PRKCE/SERPINE1/MMP2/STAT1
Signal transduction	hsa04066	6	0.26087	2.60147e-07	VEGFA/BCL2/PRKCA/PRKCB/SERPINE1/HIF1A
Endocrine system	hsa04915	5	0.217391	2.39343e-05	ESR2/BCL2/PRKCD/MMP2/MMP9
Drug resistance: antineoplastic	hsa01522	4	0.173913	0.000111198	ESR2/BCL2/MMP2/MMP9
Sensory system	hsa04750	4	0.173913	0.000111198	PRKCA/PRKCB/PRKCD/PRKCE
Endocrine system	hsa04928	4	0.173913	0.000198658	BCL2/PRKCA/PRKCB/MMP14
Excretory system	hsa04961	3	0.130435	0.000330905	PRKCA/PRKCB/KLK1
Circulatory system	hsa04270	4	0.173913	0.000357084	PRKCA/PRKCB/PRKCD/PRKCE
Signal transduction	hsa04370	3	0.130435	0.000477671	VEGFA/PRKCA/PRKCB
Signal transduction	hsa04014	4	0.173913	0.0030288	PGF/VEGFA/PRKCA/PRKCB
Excretory system	hsa04960	2	0.0869565	0.00429857	PRKCA/PRKCB
Cancer: specific types	hsa05211	2	0.0869565	0.0140408	VEGFA/HIF1A
Signal transduction	hsa04668	2	0.0869565	0.037802	MMP14/MMP9
Cancer: overview	hsa05206	8	0.347826	6.78339e-07	VEGFA/BCL2/PRKCA/PRKCB/PRKCE/ABCB1/ABCC1/MMP9
Endocrine system	hsa04912	5	0.217391	3.34652e-06	PRKCA/PRKCB/PRKCD/MMP14/MMP2
Cancer: overview	hsa05205	6	0.26087	1.01921e-05	VEGFA/PRKCA/PRKCB/MMP2/HIF1A/MMP9
Signal transduction	hsa04071	5	0.217391	1.2703e-05	BCL2/PRKCA/PRKCB/PRKCE/ABCC1
Drug resistance: antineoplastic	hsa01521	4	0.173913	4.82751e-05	VEGFA/BCL2/PRKCA/PRKCB
Infectious disease: viral	hsa05161	5	0.217391	5.14934e-05	BCL2/PRKCA/PRKCB/STAT1/MMP9
Immune system	hsa04666	4	0.173913	0.000106889	PRKCA/PRKCB/PRKCD/PRKCE
Cellular community - eukaryotes	hsa04510	5	0.217391	0.00014584	PGF/VEGFA/BCL2/PRKCA/PRKCB
Cardiovascular disease	hsa05415	5	0.217391	0.000152718	PRKCA/PRKCB/PRKCD/MMP2/MMP9
Cancer: specific types	hsa05219	3	0.130435	0.000153676	VEGFA/MMP2/MMP9
Cancer: overview	hsa05207	5	0.217391	0.000190926	ESR2/VEGFA/BCL2/PRKCA/PRKCB
Immune system	hsa04670	4	0.173913	0.000205398	PRKCA/PRKCB/MMP2/MMP9
Endocrine system	hsa04919	4	0.173913	0.000249365	PRKCA/PRKCB/STAT1/HIF1A
Endocrine system	hsa04926	4	0.173913	0.000318063	VEGFA/PRKCA/MMP2/MMP9
Cardiovascular disease	hsa05418	4	0.173913	0.000433474	VEGFA/BCL2/MMP2/MMP9
Endocrine system	hsa04929	3	0.130435	0.000604573	ESR2/PRKCA/PRKCB
Endocrine system	hsa04918	3	0.130435	0.000918898	TTR/PRKCA/PRKCB
Digestive system	hsa04971	3	0.130435	0.00095504	CA2/PRKCA/PRKCB
Signal transduction	hsa04015	4	0.173913	0.0019882	PGF/VEGFA/PRKCA/PRKCB
Endocrine system	hsa04925	3	0.130435	0.00199063	PRKCA/PRKCB/PRKCE
Cancer: overview	hsa05231	3	0.130435	0.00204937	PRKCA/PRKCB/HIF1A
Digestive system	hsa04972	3	0.130435	0.00249095	CA2/PRKCA/PRKCB
Endocrine and metabolic disease	hsa04931	3	0.130435	0.0026969	PRKCB/PRKCD/PRKCE
Nervous system	hsa04725	3	0.130435	0.00313978	BCL2/PRKCA/PRKCB
Nervous system	hsa04726	3	0.130435	0.00313978	PRKCA/PRKCB/APP
Endocrine system	hsa04935	3	0.130435	0.00371019	PRKCA/PRKCB/STAT1
Infectious disease: parasitic	hsa05143	2	0.0869565	0.00407876	PRKCA/PRKCB
Membrane transport	hsa02010	2	0.0869565	0.00598697	ABCB1/ABCC1
Endocrine and metabolic disease	hsa04930	2	0.0869565	0.0065167	PRKCD/PRKCE
Cancer: specific types	hsa05226	3	0.130435	0.00660743	BCL2/ABCB1/TERT
Signal transduction	hsa04010	4	0.173913	0.00690528	PGF/VEGFA/PRKCA/PRKCB
Transport and catabolism	hsa04140	3	0.130435	0.0091718	BCL2/PRKCD/HIF1A
Cancer: specific types	hsa05225	3	0.130435	0.00932079	PRKCA/PRKCB/TERT
Infectious disease: viral	hsa05164	3	0.130435	0.00962307	PRKCA/PRKCB/STAT1
Nervous system	hsa04730	2	0.0869565	0.0104539	PRKCA/PRKCB
Immune system	hsa04621	3	0.130435	0.0124259	BCL2/PRKCD/STAT1
Nervous system	hsa04720	2	0.0869565	0.0129155	PRKCA/PRKCB
Immune system	hsa04062	3	0.130435	0.0131469	PRKCB/PRKCD/STAT1
Signal transduction	hsa04151	4	0.173913	0.0131964	PGF/VEGFA/BCL2/PRKCA
Substance dependence	hsa05031	2	0.0869565	0.0136611	PRKCA/PRKCB
Infectious disease: viral	hsa05167	3	0.130435	0.0137033	VEGFA/STAT1/HIF1A
Endocrine system	hsa04917	2	0.0869565	0.0144251	ESR2/STAT1
Cancer: specific types	hsa05223	2	0.0869565	0.0152073	PRKCA/PRKCB
Cell growth and death	hsa04115	2	0.0869565	0.0160075	BCL2/SERPINE1
Cancer: specific types	hsa05214	2	0.0869565	0.0164143	PRKCA/PRKCB
Infectious disease: parasitic	hsa05140	2	0.0869565	0.0168256	PRKCB/STAT1
Cancer: specific types	hsa05212	2	0.0869565	0.0168256	VEGFA/STAT1
Infectious disease: viral	hsa05170	3	0.130435	0.0171107	BCL2/PRKCA/PRKCB
Cardiovascular disease	hsa05417	3	0.130435	0.0177574	BCL2/PRKCA/MMP9
Infectious disease: viral	hsa05163	3	0.130435	0.0200118	VEGFA/PRKCA/PRKCB
Cancer: overview	hsa05208	3	0.130435	0.0200118	VEGFA/PRKCD/HIF1A
Signal transduction	hsa04012	2	0.0869565	0.0207227	PRKCA/PRKCB
Endocrine system	hsa04911	2	0.0869565	0.0207227	PRKCA/PRKCB
Nervous system	hsa04727	2	0.0869565	0.0220982	PRKCA/PRKCB
Digestive system	hsa04976	2	0.0869565	0.022565	CA2/ABCB1
Cancer: overview	hsa05235	2	0.0869565	0.022565	STAT1/HIF1A
Infectious disease: viral	hsa05171	3	0.130435	0.0229191	PRKCA/PRKCB/STAT1
Substance dependence	hsa05032	2	0.0869565	0.023036	PRKCA/PRKCB
Cellular community - eukaryotes	hsa04540	2	0.0869565	0.023511	PRKCA/PRKCB
Infectious disease: bacterial	hsa05131	3	0.130435	0.0257785	BCL2/PRKCD/PRKCE
Environmental adaptation	hsa04713	2	0.0869565	0.0259466	PRKCA/PRKCB
Digestive system	hsa04970	2	0.0869565	0.0259466	PRKCA/PRKCB
Signal transduction	hsa04070	2	0.0869565	0.0264457	PRKCA/PRKCB
Cancer: specific types	hsa05215	2	0.0869565	0.0264457	BCL2/MMP9
Signal transduction	hsa04020	3	0.130435	0.0271398	VEGFA/PRKCA/PRKCB
Endocrine system	hsa04916	2	0.0869565	0.0279664	PRKCA/PRKCB
Infectious disease: parasitic	hsa05146	2	0.0869565	0.0289997	PRKCA/PRKCB
Signal transduction	hsa04064	2	0.0869565	0.0300482	BCL2/PRKCB
Immune system	hsa04625	2	0.0869565	0.0300482	PRKCD/STAT1
Immune system	hsa04659	2	0.0869565	0.0316493	STAT1/HIF1A
Infectious disease: parasitic	hsa05145	2	0.0869565	0.0332839	BCL2/STAT1
Neurodegenerative disease	hsa05022	4	0.173913	0.0340649	BCL2/PRKCA/PRKCB/APP
Nervous system	hsa04724	2	0.0869565	0.0355144	PRKCA/PRKCB
Nervous system	hsa04722	2	0.0869565	0.0383827	BCL2/PRKCD
Energy metabolism	hsa00910	1	0.0434783	0.0433508	CA2
Nervous system	hsa04728	2	0.0869565	0.045616	PRKCA/PRKCB
Immune system	hsa04650	2	0.0869565	0.0474983	PRKCA/PRKCB

## Sheet: Table S6
Supplementary Table S6 BP, CC, and MF from GO enrichment analysis.
Ontology	Description	ID	Count	GeneRatio	pvalue	geneID
BP	response to oxidative stress	GO:0006979	9	0.391304	1.14706e-09	BCL2/PRKCD/MMP14/ABCC1/APP/MMP2/STAT1/HIF1A/MMP9
BP	response to hypoxia	GO:0001666	8	0.347826	1.36855e-09	PGF/VEGFA/BCL2/PRKCE/MMP14/MMP2/TERT/HIF1A
BP	positive regulation of angiogenesis	GO:0045766	7	0.304348	1.83232e-09	PGF/VEGFA/PRKCA/PRKCB/SERPINE1/TERT/HIF1A
BP	positive regulation of vasculature development	GO:1904018	7	0.304348	1.83232e-09	PGF/VEGFA/PRKCA/PRKCB/SERPINE1/TERT/HIF1A
BP	response to decreased oxygen levels	GO:0036293	8	0.347826	1.9266e-09	PGF/VEGFA/BCL2/PRKCE/MMP14/MMP2/TERT/HIF1A
BP	response to oxygen levels	GO:0070482	8	0.347826	3.74401e-09	PGF/VEGFA/BCL2/PRKCE/MMP14/MMP2/TERT/HIF1A
BP	regulation of angiogenesis	GO:0045765	8	0.347826	5.40803e-09	PGF/VEGFA/PRKCA/PRKCB/SERPINE1/STAT1/TERT/HIF1A
BP	regulation of vasculature development	GO:1901342	8	0.347826	6.17969e-09	PGF/VEGFA/PRKCA/PRKCB/SERPINE1/STAT1/TERT/HIF1A
BP	peptidyl-serine phosphorylation	GO:0018105	7	0.304348	6.33562e-08	VEGFA/BCL2/PRKCA/PRKCB/PRKCD/PRKCE/APP
BP	peptidyl-serine modification	GO:0018209	7	0.304348	9.3242e-08	VEGFA/BCL2/PRKCA/PRKCB/PRKCD/PRKCE/APP
BP	endothelial cell proliferation	GO:0001935	6	0.26087	1.27448e-07	PGF/VEGFA/PRKCA/MMP14/STAT1/HIF1A
BP	response to reactive oxygen species	GO:0000302	6	0.26087	1.43204e-07	BCL2/PRKCD/MMP2/STAT1/HIF1A/MMP9
BP	leukocyte migration	GO:0050900	7	0.304348	3.24653e-07	PGF/VEGFA/MMP14/SERPINE1/APP/SELL/MMP2
BP	response to amyloid-beta	GO:1904645	4	0.173913	5.37607e-07	ABCC1/APP/MMP2/MMP9
BP	ovarian follicle development	GO:0001541	4	0.173913	6.69848e-07	VEGFA/BCL2/MMP14/MMP2
BP	response to xenobiotic stimulus	GO:0009410	7	0.304348	6.94636e-07	QDPR/PGF/BCL2/ABCB1/ABCC1/MMP2/STAT1
BP	macrophage differentiation	GO:0030225	4	0.173913	7.18878e-07	VEGFA/PRKCA/APP/MMP9
BP	vascular endothelial growth factor receptor signaling pathway	GO:0048010	4	0.173913	7.18878e-07	PGF/VEGFA/PRKCB/HIF1A
BP	positive regulation of leukocyte migration	GO:0002687	5	0.217391	8.60863e-07	PGF/VEGFA/MMP14/SERPINE1/APP
BP	cellular response to hypoxia	GO:0071456	5	0.217391	9.20409e-07	VEGFA/BCL2/PRKCE/TERT/HIF1A
BP	cellular response to oxidative stress	GO:0034599	6	0.26087	1.09685e-06	BCL2/PRKCD/ABCC1/MMP2/HIF1A/MMP9
BP	cellular response to decreased oxygen levels	GO:0036294	5	0.217391	1.19193e-06	VEGFA/BCL2/PRKCE/TERT/HIF1A
BP	cell chemotaxis	GO:0060326	6	0.26087	1.67779e-06	PGF/VEGFA/PRKCD/ABCC1/SERPINE1/MMP2
BP	cellular response to oxygen levels	GO:0071453	5	0.217391	1.86888e-06	VEGFA/BCL2/PRKCE/TERT/HIF1A
BP	response to light stimulus	GO:0009416	6	0.26087	2.05101e-06	BCL2/PRKCD/APP/MMP2/HIF1A/MMP9
BP	regulation of transporter activity	GO:0032409	6	0.26087	2.08806e-06	BCL2/PRKCD/PRKCE/ABCB1/APP/MMP9
BP	positive regulation of epithelial cell migration	GO:0010634	5	0.217391	2.09257e-06	VEGFA/PRKCA/PRKCE/HIF1A/MMP9
BP	regulation of signaling receptor activity	GO:0010469	5	0.217391	2.15166e-06	ESR2/PRKCD/SERPINE1/APP/HIF1A
BP	regulation of endothelial cell proliferation	GO:0001936	5	0.217391	2.6732e-06	PGF/VEGFA/PRKCA/STAT1/HIF1A
BP	female pregnancy	GO:0007565	5	0.217391	2.81795e-06	PGF/VEGFA/BCL2/MMP2/MMP9
BP	cellular response to chemical stress	GO:0062197	6	0.26087	3.20841e-06	BCL2/PRKCD/ABCC1/MMP2/HIF1A/MMP9
BP	regulation of body fluid levels	GO:0050878	6	0.26087	3.89836e-06	VEGFA/PRKCA/PRKCD/PRKCE/SERPINE1/HIF1A
BP	response to metal ion	GO:0010038	6	0.26087	4.28618e-06	QDPR/BCL2/APP/TERT/HIF1A/MMP9
BP	multi-organism reproductive process	GO:0044703	5	0.217391	4.63256e-06	PGF/VEGFA/BCL2/MMP2/MMP9
BP	cellular response to peptide	GO:1901653	6	0.26087	4.85168e-06	CA2/PRKCB/PRKCD/ABCC1/APP/STAT1
BP	regulation of apoptotic signaling pathway	GO:2001233	6	0.26087	5.31455e-06	BCL2/PRKCD/SERPINE1/TERT/HIF1A/MMP9
BP	multi-multicellular organism process	GO:0044706	5	0.217391	5.7011e-06	PGF/VEGFA/BCL2/MMP2/MMP9
BP	positive regulation of smooth muscle cell proliferation	GO:0048661	4	0.173913	6.16802e-06	MMP2/STAT1/TERT/MMP9
BP	regulation of cell-substrate adhesion	GO:0010810	5	0.217391	6.5147e-06	VEGFA/BCL2/PRKCE/MMP14/SERPINE1
BP	female gonad development	GO:0008585	4	0.173913	6.94596e-06	VEGFA/BCL2/MMP14/MMP2
BP	regulation of leukocyte migration	GO:0002685	5	0.217391	7.25998e-06	PGF/VEGFA/MMP14/SERPINE1/APP
BP	development of primary female sexual characteristics	GO:0046545	4	0.173913	8.09321e-06	VEGFA/BCL2/MMP14/MMP2
BP	negative regulation of apoptotic signaling pathway	GO:2001234	5	0.217391	8.24088e-06	BCL2/SERPINE1/TERT/HIF1A/MMP9
BP	collagen metabolic process	GO:0032963	4	0.173913	8.7166e-06	MMP14/MMP2/HIF1A/MMP9
BP	peptidyl-threonine phosphorylation	GO:0018107	4	0.173913	9.04126e-06	BCL2/PRKCA/PRKCD/APP
BP	myeloid cell differentiation	GO:0030099	6	0.26087	9.40757e-06	VEGFA/PRKCA/APP/STAT1/HIF1A/MMP9
BP	myeloid leukocyte migration	GO:0097529	5	0.217391	9.7071e-06	PGF/VEGFA/MMP14/SERPINE1/MMP2
BP	anatomical structure maturation	GO:0071695	5	0.217391	1.0935e-05	VEGFA/BCL2/APP/MMP2/HIF1A
BP	positive regulation of endothelial cell proliferation	GO:0001938	4	0.173913	1.11804e-05	PGF/VEGFA/PRKCA/HIF1A
BP	wound healing	GO:0042060	6	0.26087	1.19401e-05	VEGFA/PRKCA/PRKCD/PRKCE/SERPINE1/HIF1A
BP	peptidyl-threonine modification	GO:0018210	4	0.173913	1.28e-05	BCL2/PRKCA/PRKCD/APP
BP	response to radiation	GO:0009314	6	0.26087	1.40929e-05	BCL2/PRKCD/APP/MMP2/HIF1A/MMP9
BP	female sex differentiation	GO:0046660	4	0.173913	1.41236e-05	VEGFA/BCL2/MMP14/MMP2
BP	regulation of cell-matrix adhesion	GO:0001952	4	0.173913	1.55454e-05	VEGFA/BCL2/MMP14/SERPINE1
BP	response to hydrogen peroxide	GO:0042542	4	0.173913	1.76018e-05	BCL2/PRKCD/MMP2/STAT1
BP	cellular component disassembly	GO:0022411	6	0.26087	2.17442e-05	PRKCA/PRKCB/MMP14/MMP2/HIF1A/MMP9
BP	epithelial cell proliferation	GO:0050673	6	0.26087	2.17442e-05	PGF/VEGFA/PRKCA/MMP14/STAT1/HIF1A
BP	intrinsic apoptotic signaling pathway in response to oxidative stress	GO:0008631	3	0.130435	2.26047e-05	BCL2/PRKCD/HIF1A
BP	collagen catabolic process	GO:0030574	3	0.130435	2.26047e-05	MMP14/MMP2/MMP9
BP	regulation of transmembrane transporter activity	GO:0022898	5	0.217391	2.33138e-05	BCL2/PRKCE/ABCB1/APP/MMP9
BP	response to interleukin-1	GO:0070555	4	0.173913	2.49782e-05	PRKCA/APP/MMP2/HIF1A
BP	regulation of epithelial cell migration	GO:0010632	5	0.217391	2.57293e-05	VEGFA/PRKCA/PRKCE/HIF1A/MMP9
BP	endodermal cell differentiation	GO:0035987	3	0.130435	2.74861e-05	MMP14/MMP2/MMP9
BP	positive regulation of vascular associated smooth muscle cell proliferation	GO:1904707	3	0.130435	3.30143e-05	MMP2/TERT/MMP9
BP	negative regulation of cell adhesion	GO:0007162	5	0.217391	3.36441e-05	VEGFA/PRKCD/MMP14/SERPINE1/MMP2
BP	negative regulation of transmembrane transport	GO:0034763	4	0.173913	3.44079e-05	BCL2/PRKCB/PRKCE/MMP9
BP	phospholipid translocation	GO:0045332	3	0.130435	3.50073e-05	PRKCD/ABCB1/ABCC1
BP	response to UV	GO:0009411	4	0.173913	3.52966e-05	BCL2/PRKCD/MMP2/MMP9
BP	developmental maturation	GO:0021700	5	0.217391	3.7405e-05	VEGFA/BCL2/APP/MMP2/HIF1A
BP	negative regulation of epithelial cell differentiation	GO:0030857	3	0.130435	3.92273e-05	VEGFA/STAT1/MMP9
BP	endoderm formation	GO:0001706	3	0.130435	4.61627e-05	MMP14/MMP2/MMP9
BP	embryo implantation	GO:0007566	3	0.130435	4.61627e-05	VEGFA/MMP2/MMP9
BP	lipid translocation	GO:0034204	3	0.130435	4.61627e-05	PRKCD/ABCB1/ABCC1
BP	regulation of epithelial cell differentiation	GO:0030856	4	0.173913	4.73215e-05	VEGFA/SERPINE1/STAT1/MMP9
BP	amide transport	GO:0042886	5	0.217391	5.73721e-05	CA2/PRKCB/PRKCE/ABCB1/HIF1A
BP	extracellular matrix disassembly	GO:0022617	3	0.130435	5.94277e-05	MMP14/MMP2/MMP9
BP	regulation of membrane lipid distribution	GO:0097035	3	0.130435	5.94277e-05	PRKCD/ABCB1/ABCC1
BP	negative regulation of epithelial cell apoptotic process	GO:1904036	3	0.130435	5.94277e-05	BCL2/SERPINE1/TERT
BP	regulation of smooth muscle cell proliferation	GO:0048660	4	0.173913	5.94329e-05	MMP2/STAT1/TERT/MMP9
BP	zymogen activation	GO:0031638	3	0.130435	6.23488e-05	MMP14/SERPINE1/KLK1
BP	smooth muscle cell proliferation	GO:0048659	4	0.173913	6.48601e-05	MMP2/STAT1/TERT/MMP9
BP	nuclear membrane disassembly	GO:0051081	2	0.0869565	6.5327e-05	PRKCA/PRKCB
BP	cell-substrate adhesion	GO:0031589	5	0.217391	6.55944e-05	VEGFA/BCL2/PRKCE/MMP14/SERPINE1
BP	tissue remodeling	GO:0048771	4	0.173913	6.62716e-05	PRKCA/MMP14/MMP2/HIF1A
BP	cell maturation	GO:0048469	4	0.173913	7.06408e-05	VEGFA/BCL2/APP/HIF1A
BP	epithelial cell migration	GO:0010631	5	0.217391	7.66342e-05	VEGFA/PRKCA/PRKCE/HIF1A/MMP9
BP	epithelium migration	GO:0090132	5	0.217391	7.96062e-05	VEGFA/PRKCA/PRKCE/HIF1A/MMP9
BP	membrane disassembly	GO:0030397	2	0.0869565	7.97841e-05	PRKCA/PRKCB
BP	regulation of glial cell apoptotic process	GO:0034350	2	0.0869565	7.97841e-05	PRKCA/PRKCD
BP	regulation of transcription from RNA polymerase II promoter in response to hypoxia	GO:0061418	2	0.0869565	7.97841e-05	VEGFA/HIF1A
BP	cellular response to UV-A	GO:0071492	2	0.0869565	7.97841e-05	MMP2/MMP9
BP	tissue migration	GO:0090130	5	0.217391	8.47567e-05	VEGFA/PRKCA/PRKCE/HIF1A/MMP9
BP	post-translational protein modification	GO:0043687	3	0.130435	8.54619e-05	PRKCA/PRKCB/PRKCD
BP	regulation of peptide transport	GO:0090087	4	0.173913	9.20394e-05	CA2/PRKCB/PRKCE/HIF1A
BP	mast cell chemotaxis	GO:0002551	2	0.0869565	9.5669e-05	PGF/VEGFA
BP	regulation of protein binding	GO:0043393	4	0.173913	9.94804e-05	PRKCD/APP/TERT/MMP9
BP	positive regulation of blood vessel endothelial cell migration	GO:0043536	3	0.130435	0.000104998	VEGFA/PRKCA/HIF1A
BP	nephron epithelium morphogenesis	GO:0072088	3	0.130435	0.000113562	VEGFA/BCL2/STAT1
BP	positive regulation of carbohydrate metabolic process	GO:0045913	3	0.130435	0.000122569	PRKCE/APP/HIF1A
BP	nephron morphogenesis	GO:0072028	3	0.130435	0.000127242	VEGFA/BCL2/STAT1
BP	regulation of inflammatory response	GO:0050727	5	0.217391	0.000128408	PRKCD/ABCC1/SERPINE1/APP/MMP9
BP	induction of positive chemotaxis	GO:0050930	2	0.0869565	0.000131709	PGF/VEGFA
BP	response to UV-A	GO:0070141	2	0.0869565	0.000131709	MMP2/MMP9
BP	regulation of epithelial cell proliferation	GO:0050678	5	0.217391	0.000135838	PGF/VEGFA/PRKCA/STAT1/HIF1A
BP	endoderm development	GO:0007492	3	0.130435	0.000141953	MMP14/MMP2/MMP9
BP	positive regulation of insulin secretion	GO:0032024	3	0.130435	0.000141953	PRKCB/PRKCE/HIF1A
BP	response to peptide hormone	GO:0043434	5	0.217391	0.000148408	CA2/QDPR/PRKCB/PRKCD/STAT1
BP	positive regulation of synaptic transmission, GABAergic	GO:0032230	2	0.0869565	0.000151858	CA2/PRKCE
BP	mast cell migration	GO:0097531	2	0.0869565	0.000151858	PGF/VEGFA
BP	positive regulation of epithelial cell proliferation	GO:0050679	4	0.173913	0.000153655	PGF/VEGFA/PRKCA/HIF1A
BP	positive regulation of cell development	GO:0010720	5	0.217391	0.000156707	VEGFA/BCL2/PRKCA/MMP14/HIF1A
BP	focal adhesion assembly	GO:0048041	3	0.130435	0.00015773	VEGFA/BCL2/MMP14
BP	myeloid leukocyte differentiation	GO:0002573	4	0.173913	0.000158969	VEGFA/PRKCA/APP/MMP9
BP	gonad development	GO:0008406	4	0.173913	0.000161675	VEGFA/BCL2/MMP14/MMP2
BP	positive regulation of protein binding	GO:0032092	3	0.130435	0.000163232	APP/TERT/MMP9
BP	gland development	GO:0048732	5	0.217391	0.000172539	QDPR/VEGFA/BCL2/MMP2/HIF1A
BP	glial cell apoptotic process	GO:0034349	2	0.0869565	0.000173421	PRKCA/PRKCD
BP	regulation of epithelial cell differentiation involved in kidney development	GO:2000696	2	0.0869565	0.000173421	STAT1/MMP9
BP	body fluid secretion	GO:0007589	3	0.130435	0.000174607	VEGFA/PRKCE/HIF1A
BP	development of primary sexual characteristics	GO:0045137	4	0.173913	0.000175711	VEGFA/BCL2/MMP14/MMP2
BP	cell junction assembly	GO:0034329	5	0.217391	0.00017808	VEGFA/BCL2/PRKCA/MMP14/APP
BP	regulation of smooth muscle cell migration	GO:0014910	3	0.130435	0.000180482	BCL2/SERPINE1/TERT
BP	negative regulation of peptidase activity	GO:0010466	4	0.173913	0.000184544	VEGFA/SERPINE1/APP/MMP9
BP	cell-matrix adhesion	GO:0007160	4	0.173913	0.000193694	VEGFA/BCL2/MMP14/SERPINE1
BP	positive regulation of vascular endothelial growth factor receptor signaling pathway	GO:0030949	2	0.0869565	0.000196396	PRKCB/HIF1A
BP	replicative senescence	GO:0090399	2	0.0869565	0.000196396	SERPINE1/TERT
BP	cellular response to UV	GO:0034644	3	0.130435	0.000198876	PRKCD/MMP2/MMP9
BP	positive regulation of cell division	GO:0051781	3	0.130435	0.000198876	PGF/VEGFA/PRKCE
BP	leukocyte chemotaxis	GO:0030595	4	0.173913	0.000199973	PGF/VEGFA/SERPINE1/MMP2
BP	regulation of vascular associated smooth muscle cell proliferation	GO:1904705	3	0.130435	0.00021179	MMP2/TERT/MMP9
BP	positive regulation of leukocyte chemotaxis	GO:0002690	3	0.130435	0.000218446	PGF/VEGFA/SERPINE1
BP	cell-substrate junction assembly	GO:0007044	3	0.130435	0.000218446	VEGFA/BCL2/MMP14
BP	nephron tubule development	GO:0072080	3	0.130435	0.000218446	VEGFA/BCL2/STAT1
BP	positive regulation of transcription from RNA polymerase II promoter in response to stress	GO:0036003	2	0.0869565	0.00022078	VEGFA/HIF1A
BP	smooth muscle cell migration	GO:0014909	3	0.130435	0.000225236	BCL2/SERPINE1/TERT
BP	kidney morphogenesis	GO:0060993	3	0.130435	0.000225236	VEGFA/BCL2/STAT1
BP	vascular associated smooth muscle cell proliferation	GO:1990874	3	0.130435	0.000225236	MMP2/TERT/MMP9
BP	muscle cell proliferation	GO:0033002	4	0.173913	0.000226572	MMP2/STAT1/TERT/MMP9
BP	positive regulation of protein localization	GO:1903829	5	0.217391	0.000227483	PRKCB/PRKCD/PRKCE/TERT/HIF1A
BP	negative regulation of extrinsic apoptotic signaling pathway	GO:2001237	3	0.130435	0.000239224	BCL2/SERPINE1/TERT
BP	negative regulation of intrinsic apoptotic signaling pathway	GO:2001243	3	0.130435	0.000239224	BCL2/HIF1A/MMP9
BP	renal tubule development	GO:0061326	3	0.130435	0.000246424	VEGFA/BCL2/STAT1
BP	regulation of monoatomic anion transport	GO:0044070	2	0.0869565	0.000246568	CA2/ABCB1
BP	positive regulation of transcription from RNA polymerase II promoter involved in cellular response to chemical stimulus	GO:1901522	2	0.0869565	0.000246568	VEGFA/HIF1A
BP	regulation of peptidyl-tyrosine phosphorylation	GO:0050730	4	0.173913	0.000248133	VEGFA/PRKCD/PRKCE/APP
BP	negative regulation of cation transmembrane transport	GO:1904063	3	0.130435	0.000261242	BCL2/PRKCE/MMP9
BP	peptide transport	GO:0015833	4	0.173913	0.000263305	CA2/PRKCB/PRKCE/HIF1A
BP	neuron apoptotic process	GO:0051402	4	0.173913	0.000263305	BCL2/APP/TERT/HIF1A
BP	positive regulation of myeloid cell differentiation	GO:0045639	3	0.130435	0.000268863	PRKCA/STAT1/HIF1A
BP	cell-substrate junction organization	GO:0150115	3	0.130435	0.000268863	VEGFA/BCL2/MMP14
BP	mammary gland alveolus development	GO:0060749	2	0.0869565	0.000273759	VEGFA/HIF1A
BP	mammary gland lobule development	GO:0061377	2	0.0869565	0.000273759	VEGFA/HIF1A
BP	phospholipid transport	GO:0015914	3	0.130435	0.000276626	PRKCD/ABCB1/ABCC1
BP	vascular process in circulatory system	GO:0003018	4	0.173913	0.000287302	VEGFA/ABCB1/ABCC1/MMP2
BP	cell growth	GO:0016049	5	0.217391	0.000294918	ESR2/VEGFA/BCL2/MMP14/APP
BP	ameboidal-type cell migration	GO:0001667	5	0.217391	0.000297678	VEGFA/PRKCA/PRKCE/HIF1A/MMP9
BP	positive regulation of peptide hormone secretion	GO:0090277	3	0.130435	0.000300782	PRKCB/PRKCE/HIF1A
BP	response to lead ion	GO:0010288	2	0.0869565	0.000302348	QDPR/APP
BP	positive regulation of glycolytic process	GO:0045821	2	0.0869565	0.000302348	APP/HIF1A
BP	positive regulation of peptidyl-serine phosphorylation	GO:0033138	3	0.130435	0.000309127	VEGFA/BCL2/APP
BP	positive regulation of DNA-binding transcription factor activity	GO:0051091	4	0.173913	0.000312837	ESR2/VEGFA/PRKCB/APP
BP	positive regulation of peptide secretion	GO:0002793	3	0.130435	0.00031762	PRKCB/PRKCE/HIF1A
BP	negative regulation of monoatomic ion transmembrane transport	GO:0034766	3	0.130435	0.00031762	BCL2/PRKCE/MMP9
BP	regulation of epithelial cell apoptotic process	GO:1904035	3	0.130435	0.00031762	BCL2/SERPINE1/TERT
BP	muscle cell migration	GO:0014812	3	0.130435	0.000326262	BCL2/SERPINE1/TERT
BP	positive regulation of nitric-oxide synthase activity	GO:0051000	2	0.0869565	0.000332333	TERT/HIF1A
BP	B cell activation	GO:0042113	4	0.173913	0.000335331	BCL2/PRKCB/PRKCD/MMP14
BP	regulation of monoatomic ion transmembrane transporter activity	GO:0032412	4	0.173913	0.000344646	PRKCE/ABCB1/APP/MMP9
BP	vascular wound healing	GO:0061042	2	0.0869565	0.000363711	VEGFA/SERPINE1
BP	sex differentiation	GO:0007548	4	0.173913	0.000368747	VEGFA/BCL2/MMP14/MMP2
BP	nephron epithelium development	GO:0072009	3	0.130435	0.000381317	VEGFA/BCL2/STAT1
BP	embryonic hemopoiesis	GO:0035162	2	0.0869565	0.000396477	VEGFA/HIF1A
BP	negative regulation of T cell apoptotic process	GO:0070233	2	0.0869565	0.000396477	BCL2/HIF1A
BP	positive regulation of positive chemotaxis	GO:0050927	2	0.0869565	0.000430629	PGF/VEGFA
BP	reproductive structure development	GO:0048608	4	0.173913	0.000465585	VEGFA/BCL2/MMP14/MMP2
BP	intrinsic apoptotic signaling pathway	GO:0097193	4	0.173913	0.000465585	BCL2/PRKCD/HIF1A/MMP9
BP	immune response-regulating cell surface receptor signaling pathway involved in phagocytosis	GO:0002433	2	0.0869565	0.000466165	PRKCD/PRKCE
BP	endoplasmic reticulum calcium ion homeostasis	GO:0032469	2	0.0869565	0.000466165	BCL2/APP
BP	Fc-gamma receptor signaling pathway involved in phagocytosis	GO:0038096	2	0.0869565	0.000466165	PRKCD/PRKCE
BP	regulation of positive chemotaxis	GO:0050926	2	0.0869565	0.000466165	PGF/VEGFA
BP	immune response-activating cell surface receptor signaling pathway	GO:0002429	4	0.173913	0.000471448	BCL2/PRKCB/PRKCD/PRKCE
BP	intracellular calcium ion homeostasis	GO:0006874	4	0.173913	0.000477364	BCL2/PRKCB/PRKCE/APP
BP	homeostasis of number of cells	GO:0048872	4	0.173913	0.000483333	VEGFA/BCL2/STAT1/HIF1A
BP	regulation of leukocyte chemotaxis	GO:0002688	3	0.130435	0.00048577	PGF/VEGFA/SERPINE1
BP	reproductive system development	GO:0061458	4	0.173913	0.000489355	VEGFA/BCL2/MMP14/MMP2
BP	formation of primary germ layer	GO:0001704	3	0.130435	0.000497122	MMP14/MMP2/MMP9
BP	cellular response to light stimulus	GO:0071482	3	0.130435	0.000497122	PRKCD/MMP2/MMP9
BP	positive regulation of lipid catabolic process	GO:0050996	2	0.0869565	0.00050308	PRKCD/PRKCE
BP	cellular response to peptide hormone stimulus	GO:0071375	4	0.173913	0.000507742	CA2/PRKCB/PRKCD/STAT1
BP	positive regulation of protein transport	GO:0051222	4	0.173913	0.00051398	PRKCB/PRKCD/PRKCE/HIF1A
BP	kidney development	GO:0001822	4	0.173913	0.000520272	VEGFA/BCL2/STAT1/MMP9
BP	positive regulation of mitotic cell cycle	GO:0045931	3	0.130435	0.000520335	PRKCA/APP/TERT
BP	erythrocyte differentiation	GO:0030218	3	0.130435	0.000532198	VEGFA/STAT1/HIF1A
BP	positive regulation of endothelial cell migration	GO:0010595	3	0.130435	0.000544233	VEGFA/PRKCA/HIF1A
BP	extracellular matrix organization	GO:0030198	4	0.173913	0.000545993	MMP14/APP/MMP2/MMP9
BP	extracellular structure organization	GO:0043062	4	0.173913	0.000552562	MMP14/APP/MMP2/MMP9
BP	external encapsulating structure organization	GO:0045229	4	0.173913	0.00056587	MMP14/APP/MMP2/MMP9
BP	positive regulation of neuroblast proliferation	GO:0002052	2	0.0869565	0.000581036	VEGFA/HIF1A
BP	cellular response to angiotensin	GO:1904385	2	0.0869565	0.000581036	CA2/PRKCD
BP	renal system development	GO:0072001	4	0.173913	0.000586259	VEGFA/BCL2/STAT1/MMP9
BP	response to acid chemical	GO:0001101	3	0.130435	0.000607029	VEGFA/BCL2/MMP2
BP	regulation of wound healing	GO:0061041	3	0.130435	0.00062012	PRKCD/PRKCE/SERPINE1
BP	positive regulation of establishment of protein localization	GO:1904951	4	0.173913	0.000621398	PRKCB/PRKCD/PRKCE/HIF1A
BP	regulation of platelet aggregation	GO:0090330	2	0.0869565	0.000622071	PRKCA/PRKCD
BP	positive regulation of hormone secretion	GO:0046887	3	0.130435	0.00063339	PRKCB/PRKCE/HIF1A
BP	calcium ion homeostasis	GO:0055074	4	0.173913	0.000635865	BCL2/PRKCB/PRKCE/APP
BP	erythrocyte homeostasis	GO:0034101	3	0.130435	0.000646841	VEGFA/STAT1/HIF1A
BP	immune response-regulating cell surface receptor signaling pathway	GO:0002768	4	0.173913	0.000650571	BCL2/PRKCB/PRKCD/PRKCE
BP	negative regulation of proteolysis	GO:0045861	4	0.173913	0.000658014	VEGFA/SERPINE1/APP/MMP9
BP	negative regulation of monoatomic ion transport	GO:0043271	3	0.130435	0.000660474	BCL2/PRKCE/MMP9
BP	epithelial cell apoptotic process	GO:1904019	3	0.130435	0.000660474	BCL2/SERPINE1/TERT
BP	response to iron ion	GO:0010039	2	0.0869565	0.000664473	BCL2/HIF1A
BP	epithelial tube morphogenesis	GO:0060562	4	0.173913	0.000688394	VEGFA/BCL2/MMP14/HIF1A
BP	regulation of peptidyl-serine phosphorylation	GO:0033135	3	0.130435	0.000702471	VEGFA/BCL2/APP
BP	positive regulation of chemotaxis	GO:0050921	3	0.130435	0.000702471	PGF/VEGFA/SERPINE1
BP	Fc receptor mediated stimulatory signaling pathway	GO:0002431	2	0.0869565	0.000708239	PRKCD/PRKCE
BP	positive regulation of monooxygenase activity	GO:0032770	2	0.0869565	0.000708239	TERT/HIF1A
BP	angiogenesis involved in wound healing	GO:0060055	2	0.0869565	0.000708239	VEGFA/SERPINE1
BP	positive regulation of protein secretion	GO:0050714	3	0.130435	0.000746139	PRKCB/PRKCE/HIF1A
BP	positive regulation of small molecule metabolic process	GO:0062013	3	0.130435	0.000746139	PRKCE/APP/HIF1A
BP	kidney epithelium development	GO:0072073	3	0.130435	0.000746139	VEGFA/BCL2/STAT1
BP	regulation of vascular endothelial growth factor receptor signaling pathway	GO:0030947	2	0.0869565	0.000753366	PRKCB/HIF1A
BP	Fc-gamma receptor signaling pathway	GO:0038094	2	0.0869565	0.000753366	PRKCD/PRKCE
BP	regulation of kidney development	GO:0090183	2	0.0869565	0.000753366	VEGFA/STAT1
BP	response to angiotensin	GO:1990776	2	0.0869565	0.000753366	CA2/PRKCD
BP	negative regulation of hydrolase activity	GO:0051346	4	0.173913	0.000777074	VEGFA/SERPINE1/APP/MMP9
BP	organophosphate ester transport	GO:0015748	3	0.130435	0.000791504	PRKCD/ABCB1/ABCC1
BP	B cell homeostasis	GO:0001782	2	0.0869565	0.00079985	BCL2/HIF1A
BP	positive regulation of erythrocyte differentiation	GO:0045648	2	0.0869565	0.00079985	STAT1/HIF1A
BP	transepithelial transport	GO:0070633	2	0.0869565	0.00079985	ABCB1/ABCC1
BP	regulation of reactive oxygen species metabolic process	GO:2000377	3	0.130435	0.000807007	BCL2/PRKCD/HIF1A
BP	cellular response to reactive oxygen species	GO:0034614	3	0.130435	0.000838592	PRKCD/MMP2/MMP9
BP	regulation of blood vessel endothelial cell migration	GO:0043535	3	0.130435	0.000838592	VEGFA/PRKCA/HIF1A
BP	cellular response to carbohydrate stimulus	GO:0071322	3	0.130435	0.000838592	PRKCB/PRKCE/HIF1A
BP	nephron development	GO:0072006	3	0.130435	0.000838592	VEGFA/BCL2/STAT1
BP	regulation of synaptic transmission, GABAergic	GO:0032228	2	0.0869565	0.000847689	CA2/PRKCE
BP	negative regulation of signal transduction in absence of ligand	GO:1901099	2	0.0869565	0.000847689	BCL2/TERT
BP	negative regulation of endothelial cell apoptotic process	GO:2000352	2	0.0869565	0.000847689	SERPINE1/TERT
BP	negative regulation of extrinsic apoptotic signaling pathway in absence of ligand	GO:2001240	2	0.0869565	0.000847689	BCL2/TERT
BP	positive regulation of cell cycle	GO:0045787	4	0.173913	0.000855439	PRKCA/PRKCE/APP/TERT
BP	positive regulation of inflammatory response	GO:0050729	3	0.130435	0.000870955	ABCC1/SERPINE1/APP
BP	negative regulation of neuron apoptotic process	GO:0043524	3	0.130435	0.00088743	BCL2/TERT/HIF1A
BP	positive regulation of ATP metabolic process	GO:1903580	2	0.0869565	0.000896879	APP/HIF1A
BP	regulation of extrinsic apoptotic signaling pathway	GO:2001236	3	0.130435	0.000904103	BCL2/SERPINE1/TERT
BP	eye morphogenesis	GO:0048592	3	0.130435	0.000920974	VEGFA/BCL2/HIF1A
BP	branching morphogenesis of an epithelial tube	GO:0048754	3	0.130435	0.000920974	VEGFA/BCL2/MMP14
BP	regulation of homotypic cell-cell adhesion	GO:0034110	2	0.0869565	0.000947417	PRKCA/PRKCD
BP	negative regulation of endopeptidase activity	GO:0010951	3	0.130435	0.000972785	VEGFA/SERPINE1/MMP9
BP	regulation of binding	GO:0051098	4	0.173913	0.000998258	PRKCD/APP/TERT/MMP9
BP	regulation of transcription from RNA polymerase II promoter in response to stress	GO:0043618	2	0.0869565	0.0009993	VEGFA/HIF1A
BP	negative regulation of lymphocyte apoptotic process	GO:0070229	2	0.0869565	0.0009993	BCL2/HIF1A
BP	peptidyl-tyrosine phosphorylation	GO:0018108	4	0.173913	0.00100834	VEGFA/PRKCD/PRKCE/APP
BP	regulation of insulin secretion	GO:0050796	3	0.130435	0.00102641	PRKCB/PRKCE/HIF1A
BP	peptidyl-tyrosine modification	GO:0018212	4	0.173913	0.00102872	VEGFA/PRKCD/PRKCE/APP
BP	positive regulation of cell growth	GO:0030307	3	0.130435	0.0010447	VEGFA/BCL2/MMP14
BP	negative regulation of ossification	GO:0030279	2	0.0869565	0.00105253	BCL2/HIF1A
BP	regulation of T cell apoptotic process	GO:0070232	2	0.0869565	0.00105253	BCL2/HIF1A
BP	negative regulation of cell-matrix adhesion	GO:0001953	2	0.0869565	0.00110709	MMP14/SERPINE1
BP	negative regulation of insulin receptor signaling pathway	GO:0046627	2	0.0869565	0.00110709	PRKCB/PRKCD
BP	cellular response to estradiol stimulus	GO:0071392	2	0.0869565	0.00110709	ESR2/MMP2
BP	positive regulation of synaptic transmission	GO:0050806	3	0.130435	0.00115876	CA2/PRKCE/APP
BP	regulation of response to wounding	GO:1903034	3	0.130435	0.00115876	PRKCD/PRKCE/SERPINE1
BP	myeloid cell homeostasis	GO:0002262	3	0.130435	0.0011785	VEGFA/STAT1/HIF1A
BP	regulation of intrinsic apoptotic signaling pathway	GO:2001242	3	0.130435	0.00121863	BCL2/HIF1A/MMP9
BP	lactation	GO:0007595	2	0.0869565	0.00122022	VEGFA/HIF1A
BP	positive regulation of nucleotide metabolic process	GO:0045981	2	0.0869565	0.00122022	APP/HIF1A
BP	regulation of nitric-oxide synthase activity	GO:0050999	2	0.0869565	0.00122022	TERT/HIF1A
BP	dopaminergic neuron differentiation	GO:0071542	2	0.0869565	0.00122022	VEGFA/HIF1A
BP	negative regulation of cellular response to insulin stimulus	GO:1900077	2	0.0869565	0.00122022	PRKCB/PRKCD
BP	positive regulation of purine nucleotide metabolic process	GO:1900544	2	0.0869565	0.00122022	APP/HIF1A
BP	nuclear membrane organization	GO:0071763	2	0.0869565	0.00127879	PRKCA/PRKCB
BP	positive regulation of binding	GO:0051099	3	0.130435	0.00128042	APP/TERT/MMP9
BP	regulation of DNA-templated transcription in response to stress	GO:0043620	2	0.0869565	0.00133868	VEGFA/HIF1A
BP	cellular response to amyloid-beta	GO:1904646	2	0.0869565	0.00133868	ABCC1/APP
BP	inorganic anion transport	GO:0015698	3	0.130435	0.00134415	CA2/ABCB1/ABCC1
BP	blood vessel endothelial cell migration	GO:0043534	3	0.130435	0.00134415	VEGFA/PRKCA/HIF1A
BP	regulation of neuroblast proliferation	GO:1902692	2	0.0869565	0.00139989	VEGFA/HIF1A
BP	regulation of carbohydrate metabolic process	GO:0006109	3	0.130435	0.00143221	PRKCE/APP/HIF1A
BP	regulation of myotube differentiation	GO:0010830	2	0.0869565	0.00146242	BCL2/MMP14
BP	positive regulation of smooth muscle cell migration	GO:0014911	2	0.0869565	0.00146242	BCL2/TERT
BP	neuron maturation	GO:0042551	2	0.0869565	0.00146242	BCL2/APP
BP	regulation of extrinsic apoptotic signaling pathway in absence of ligand	GO:2001239	2	0.0869565	0.00146242	BCL2/TERT
BP	regulation of cell division	GO:0051302	3	0.130435	0.00152382	PGF/VEGFA/PRKCE
BP	regulation of erythrocyte differentiation	GO:0045646	2	0.0869565	0.00152627	STAT1/HIF1A
BP	regulation of hemopoiesis	GO:1903706	4	0.173913	0.00154077	PRKCA/MMP14/STAT1/HIF1A
BP	morphogenesis of a branching epithelium	GO:0061138	3	0.130435	0.00154729	VEGFA/BCL2/MMP14
BP	cellular response to xenobiotic stimulus	GO:0071466	3	0.130435	0.00157098	QDPR/ABCB1/ABCC1
BP	regulation of glycolytic process	GO:0006110	2	0.0869565	0.00159144	APP/HIF1A
BP	visual learning	GO:0008542	2	0.0869565	0.00159144	APP/HIF1A
BP	response to nicotine	GO:0035094	2	0.0869565	0.00159144	BCL2/MMP2
BP	epithelial cell differentiation involved in kidney development	GO:0035850	2	0.0869565	0.00159144	STAT1/MMP9
BP	regeneration	GO:0031099	3	0.130435	0.0015949	PGF/BCL2/MMP2
BP	regulation of cell growth	GO:0001558	4	0.173913	0.00161004	ESR2/VEGFA/BCL2/MMP14
BP	cellular response to radiation	GO:0071478	3	0.130435	0.00161905	PRKCD/MMP2/MMP9
BP	regulation of peptide hormone secretion	GO:0090276	3	0.130435	0.00164342	PRKCB/PRKCE/HIF1A
BP	immune response-activating signaling pathway	GO:0002757	4	0.173913	0.00165264	BCL2/PRKCB/PRKCD/PRKCE
BP	regulation of peptidase activity	GO:0052547	4	0.173913	0.00168147	VEGFA/SERPINE1/APP/MMP9
BP	regulation of peptide secretion	GO:0002791	3	0.130435	0.00171793	PRKCB/PRKCE/HIF1A
BP	negative regulation of blood coagulation	GO:0030195	2	0.0869565	0.0017257	PRKCD/SERPINE1
BP	vascular endothelial growth factor signaling pathway	GO:0038084	2	0.0869565	0.0017257	PGF/VEGFA
BP	digestive tract morphogenesis	GO:0048546	2	0.0869565	0.0017257	BCL2/HIF1A
BP	negative regulation of reactive oxygen species metabolic process	GO:2000378	2	0.0869565	0.0017257	BCL2/HIF1A
BP	ossification	GO:0001503	4	0.173913	0.00174018	BCL2/MMP14/MMP2/HIF1A
BP	gastrulation	GO:0007369	3	0.130435	0.00174324	MMP14/MMP2/MMP9
BP	insulin secretion	GO:0030073	3	0.130435	0.00176877	PRKCB/PRKCE/HIF1A
BP	regulation of insulin secretion involved in cellular response to glucose stimulus	GO:0061178	2	0.0869565	0.00179478	PRKCE/HIF1A
BP	negative regulation of hemostasis	GO:1900047	2	0.0869565	0.00179478	PRKCD/SERPINE1
BP	positive regulation of miRNA transcription	GO:1902895	2	0.0869565	0.00179478	TERT/HIF1A
BP	regulation of platelet activation	GO:0010543	2	0.0869565	0.00186518	PRKCA/PRKCD
BP	axon regeneration	GO:0031103	2	0.0869565	0.00186518	BCL2/MMP2
BP	ephrin receptor signaling pathway	GO:0048013	2	0.0869565	0.00186518	MMP2/MMP9
BP	positive regulation of defense response	GO:0031349	4	0.173913	0.00192492	PRKCE/ABCC1/SERPINE1/APP
BP	morphogenesis of a branching structure	GO:0001763	3	0.130435	0.00192691	VEGFA/BCL2/MMP14
BP	positive regulation of receptor-mediated endocytosis	GO:0048260	2	0.0869565	0.00193687	VEGFA/SERPINE1
BP	positive regulation of striated muscle cell differentiation	GO:0051155	2	0.0869565	0.00193687	BCL2/MMP14
BP	visual behavior	GO:0007632	2	0.0869565	0.00200985	APP/HIF1A
BP	Fc receptor signaling pathway	GO:0038093	2	0.0869565	0.00200985	PRKCD/PRKCE
BP	response to cadmium ion	GO:0046686	2	0.0869565	0.00200985	TERT/MMP9
BP	negative regulation of coagulation	GO:0050819	2	0.0869565	0.00200985	PRKCD/SERPINE1
BP	intracellular pH reduction	GO:0051452	2	0.0869565	0.00200985	CA2/BCL2
BP	positive regulation of neural precursor cell proliferation	GO:2000179	2	0.0869565	0.00200985	VEGFA/HIF1A
BP	immune response-regulating signaling pathway	GO:0002764	4	0.173913	0.00207215	BCL2/PRKCB/PRKCD/PRKCE
BP	cellular response to insulin stimulus	GO:0032869	3	0.130435	0.00215116	PRKCB/PRKCD/STAT1
BP	xenobiotic transport	GO:0042908	2	0.0869565	0.0021597	ABCB1/ABCC1
BP	T cell apoptotic process	GO:0070231	2	0.0869565	0.0021597	BCL2/HIF1A
BP	negative regulation of leukocyte apoptotic process	GO:2000107	2	0.0869565	0.0021597	BCL2/HIF1A
BP	regulation of monooxygenase activity	GO:0032768	2	0.0869565	0.00223656	TERT/HIF1A
BP	regulation of carbohydrate catabolic process	GO:0043470	2	0.0869565	0.00223656	APP/HIF1A
BP	synaptic transmission, GABAergic	GO:0051932	2	0.0869565	0.00223656	CA2/PRKCE
BP	regulation of myeloid cell differentiation	GO:0045637	3	0.130435	0.00223927	PRKCA/STAT1/HIF1A
BP	regulation of cell junction assembly	GO:1901888	3	0.130435	0.00223927	VEGFA/MMP14/APP
BP	response to mechanical stimulus	GO:0009612	3	0.130435	0.00226913	MMP14/MMP2/STAT1
BP	release of cytochrome c from mitochondria	GO:0001836	2	0.0869565	0.0023147	BCL2/MMP9
BP	nuclear envelope organization	GO:0006998	2	0.0869565	0.0023147	PRKCA/PRKCB
BP	cell differentiation involved in kidney development	GO:0061005	2	0.0869565	0.0023147	STAT1/MMP9
BP	regulation of DNA-binding transcription factor activity	GO:0051090	4	0.173913	0.00233468	ESR2/VEGFA/PRKCB/APP
BP	mitotic cell cycle phase transition	GO:0044772	4	0.173913	0.00237135	BCL2/ABCB1/APP/TERT
BP	regulation of neuron apoptotic process	GO:0043523	3	0.130435	0.00239106	BCL2/TERT/HIF1A
BP	neuron projection regeneration	GO:0031102	2	0.0869565	0.00239412	BCL2/MMP2
BP	regulation of lymphocyte apoptotic process	GO:0070228	2	0.0869565	0.00239412	BCL2/HIF1A
BP	regulation of endothelial cell apoptotic process	GO:2000351	2	0.0869565	0.00239412	SERPINE1/TERT
BP	branching involved in ureteric bud morphogenesis	GO:0001658	2	0.0869565	0.00247481	VEGFA/BCL2
BP	positive regulation of miRNA metabolic process	GO:2000630	2	0.0869565	0.00247481	TERT/HIF1A
BP	blood coagulation	GO:0007596	3	0.130435	0.00254912	PRKCA/PRKCD/SERPINE1
BP	cellular response to lipopolysaccharide	GO:0071222	3	0.130435	0.00254912	PRKCA/PRKCE/SERPINE1
BP	insulin secretion involved in cellular response to glucose stimulus	GO:0035773	2	0.0869565	0.00255679	PRKCE/HIF1A
BP	regulation of lipid catabolic process	GO:0050994	2	0.0869565	0.00255679	PRKCD/PRKCE
BP	macrophage migration	GO:1905517	2	0.0869565	0.00255679	MMP14/MMP2
BP	regulation of monoatomic ion transmembrane transport	GO:0034765	4	0.173913	0.00258018	BCL2/PRKCE/ABCB1/MMP9
BP	axon development	GO:0061564	4	0.173913	0.00259977	VEGFA/BCL2/APP/MMP2
BP	positive regulation of wound healing	GO:0090303	2	0.0869565	0.00264003	PRKCE/SERPINE1
BP	extrinsic apoptotic signaling pathway	GO:0097191	3	0.130435	0.002647	BCL2/SERPINE1/TERT
BP	negative regulation of transport	GO:0051051	4	0.173913	0.00267918	BCL2/PRKCB/PRKCE/MMP9
BP	coagulation	GO:0050817	3	0.130435	0.00271353	PRKCA/PRKCD/SERPINE1
BP	positive regulation of oxidoreductase activity	GO:0051353	2	0.0869565	0.00272455	TERT/HIF1A
BP	hemostasis	GO:0007599	3	0.130435	0.00274718	PRKCA/PRKCD/SERPINE1
BP	regulation of chemotaxis	GO:0050920	3	0.130435	0.00274718	PGF/VEGFA/SERPINE1
BP	modulation of chemical synaptic transmission	GO:0050804	4	0.173913	0.00276025	CA2/PRKCB/PRKCE/APP
BP	regulation of trans-synaptic signaling	GO:0099177	4	0.173913	0.00278078	CA2/PRKCB/PRKCE/APP
BP	positive regulation of cytokine production	GO:0001819	4	0.173913	0.00280142	SERPINE1/APP/STAT1/HIF1A
BP	regulation of multicellular organism growth	GO:0040014	2	0.0869565	0.00281033	BCL2/APP
BP	positive chemotaxis	GO:0050918	2	0.0869565	0.00281033	PGF/VEGFA
BP	regulation of focal adhesion assembly	GO:0051893	2	0.0869565	0.00281033	VEGFA/MMP14
BP	neuron cellular homeostasis	GO:0070050	2	0.0869565	0.00281033	CA2/APP
BP	regulation of cell-substrate junction assembly	GO:0090109	2	0.0869565	0.00281033	VEGFA/MMP14
BP	regulation of endothelial cell migration	GO:0010594	3	0.130435	0.00281526	VEGFA/PRKCA/HIF1A
BP	regulation of anatomical structure size	GO:0090066	4	0.173913	0.00286396	VEGFA/PRKCD/PRKCE/MMP2
BP	response to carbohydrate	GO:0009743	3	0.130435	0.00288438	PRKCB/PRKCE/HIF1A
BP	lipopolysaccharide-mediated signaling pathway	GO:0031663	2	0.0869565	0.00289737	PRKCA/PRKCE
BP	endothelial cell apoptotic process	GO:0072577	2	0.0869565	0.00289737	SERPINE1/TERT
BP	positive regulation of transmembrane transport	GO:0034764	3	0.130435	0.00291933	CA2/ABCB1/TERT
BP	activation of immune response	GO:0002253	4	0.173913	0.00292746	BCL2/PRKCB/PRKCD/PRKCE
BP	positive regulation of MAPK cascade	GO:0043410	4	0.173913	0.00292746	VEGFA/PRKCA/PRKCE/APP
BP	negative regulation of cell-substrate adhesion	GO:0010812	2	0.0869565	0.00298567	MMP14/SERPINE1
BP	ureteric bud morphogenesis	GO:0060675	2	0.0869565	0.00298567	VEGFA/BCL2
BP	cellular response to molecule of bacterial origin	GO:0071219	3	0.130435	0.00299002	PRKCA/PRKCE/SERPINE1
BP	reactive oxygen species metabolic process	GO:0072593	3	0.130435	0.00299002	BCL2/PRKCD/HIF1A
BP	peptide hormone secretion	GO:0030072	3	0.130435	0.00302575	PRKCB/PRKCE/HIF1A
BP	signal transduction in absence of ligand	GO:0038034	2	0.0869565	0.00307523	BCL2/TERT
BP	regulation of protein processing	GO:0070613	2	0.0869565	0.00307523	MMP14/SERPINE1
BP	mesonephric tubule morphogenesis	GO:0072171	2	0.0869565	0.00307523	VEGFA/BCL2
BP	extrinsic apoptotic signaling pathway in absence of ligand	GO:0097192	2	0.0869565	0.00307523	BCL2/TERT
BP	myeloid leukocyte activation	GO:0002274	3	0.130435	0.00309802	PRKCD/PRKCE/APP
BP	regulation of miRNA transcription	GO:1902893	2	0.0869565	0.00316605	TERT/HIF1A
BP	peptide secretion	GO:0002790	3	0.130435	0.00320841	PRKCB/PRKCE/HIF1A
BP	miRNA transcription	GO:0061614	2	0.0869565	0.00325811	TERT/HIF1A
BP	regulation of cell-substrate junction organization	GO:0150116	2	0.0869565	0.00325811	VEGFA/MMP14
BP	response to activity	GO:0014823	2	0.0869565	0.00335143	MMP2/HIF1A
BP	regulation of blood coagulation	GO:0030193	2	0.0869565	0.00335143	PRKCD/SERPINE1
BP	positive regulation of chemokine production	GO:0032722	2	0.0869565	0.00335143	APP/HIF1A
BP	response to estrogen	GO:0043627	2	0.0869565	0.00335143	MMP14/MMP2
BP	regulation of hormone secretion	GO:0046883	3	0.130435	0.00335933	PRKCB/PRKCE/HIF1A
BP	regulation of protein maturation	GO:1903317	2	0.0869565	0.00344598	MMP14/SERPINE1
BP	protein processing	GO:0016485	3	0.130435	0.00347535	MMP14/SERPINE1/KLK1
BP	lymphocyte homeostasis	GO:0002260	2	0.0869565	0.00354179	BCL2/HIF1A
BP	regulation of insulin receptor signaling pathway	GO:0046626	2	0.0869565	0.00354179	PRKCB/PRKCD
BP	positive regulation of mononuclear cell migration	GO:0071677	2	0.0869565	0.00354179	SERPINE1/APP
BP	regulation of hemostasis	GO:1900046	2	0.0869565	0.00354179	PRKCD/SERPINE1
BP	negative regulation of growth	GO:0045926	3	0.130435	0.00355405	ESR2/BCL2/HIF1A
BP	neuroblast proliferation	GO:0007405	2	0.0869565	0.00363883	VEGFA/HIF1A
BP	platelet aggregation	GO:0070527	2	0.0869565	0.00363883	PRKCA/PRKCD
BP	regulation of cellular response to insulin stimulus	GO:1900076	2	0.0869565	0.00363883	PRKCB/PRKCD
BP	mesenchymal cell differentiation	GO:0048762	3	0.130435	0.00367415	BCL2/STAT1/HIF1A
BP	cellular response to vascular endothelial growth factor stimulus	GO:0035924	2	0.0869565	0.0037371	PGF/VEGFA
BP	regulation of ATP metabolic process	GO:1903578	2	0.0869565	0.0037371	APP/HIF1A
BP	regulation of canonical NF-kappaB signal transduction	GO:0043122	3	0.130435	0.00379671	PRKCB/PRKCE/STAT1
BP	positive regulation of growth	GO:0045927	3	0.130435	0.00379671	VEGFA/BCL2/MMP14
BP	positive regulation of mitochondrion organization	GO:0010822	2	0.0869565	0.00383661	HIF1A/MMP9
BP	regulation of coagulation	GO:0050818	2	0.0869565	0.00383661	PRKCD/SERPINE1
BP	nephron tubule morphogenesis	GO:0072078	2	0.0869565	0.00383661	VEGFA/BCL2
BP	neuroinflammatory response	GO:0150076	2	0.0869565	0.00393735	APP/MMP9
BP	positive regulation of response to wounding	GO:1903036	2	0.0869565	0.00393735	PRKCE/SERPINE1
BP	positive regulation of cell cycle process	GO:0090068	3	0.130435	0.00396401	PRKCE/APP/TERT
BP	tissue homeostasis	GO:0001894	3	0.130435	0.00400652	VEGFA/BCL2/PRKCA
BP	anatomical structure homeostasis	GO:0060249	3	0.130435	0.00400652	VEGFA/BCL2/PRKCA
BP	regulation of glucose transmembrane transport	GO:0010827	2	0.0869565	0.00403932	PRKCB/TERT
BP	B cell receptor signaling pathway	GO:0050853	2	0.0869565	0.00403932	BCL2/PRKCB
BP	cellular response to biotic stimulus	GO:0071216	3	0.130435	0.00404932	PRKCA/PRKCE/SERPINE1
BP	axo-dendritic transport	GO:0008088	2	0.0869565	0.00414251	APP/HIF1A
BP	negative regulation of cysteine-type endopeptidase activity involved in apoptotic process	GO:0043154	2	0.0869565	0.00414251	VEGFA/MMP9
BP	negative regulation of wound healing	GO:0061045	2	0.0869565	0.00414251	PRKCD/SERPINE1
BP	renal tubule morphogenesis	GO:0061333	2	0.0869565	0.00424693	VEGFA/BCL2
BP	sensory organ morphogenesis	GO:0090596	3	0.130435	0.00426751	VEGFA/BCL2/HIF1A
BP	pigment metabolic process	GO:0042440	2	0.0869565	0.00435256	BCL2/ABCC1
BP	lymphocyte apoptotic process	GO:0070227	2	0.0869565	0.00435256	BCL2/HIF1A
BP	export across plasma membrane	GO:0140115	2	0.0869565	0.00435256	ABCB1/ABCC1
BP	response to insulin	GO:0032868	3	0.130435	0.00440181	PRKCB/PRKCD/STAT1
BP	regulation of miRNA metabolic process	GO:2000628	2	0.0869565	0.00445941	TERT/HIF1A
BP	regulation of protein secretion	GO:0050708	3	0.130435	0.00453867	PRKCB/PRKCE/HIF1A
BP	outflow tract morphogenesis	GO:0003151	2	0.0869565	0.00456747	VEGFA/HIF1A
BP	positive regulation of muscle cell differentiation	GO:0051149	2	0.0869565	0.00456747	BCL2/MMP14
BP	positive regulation of B cell activation	GO:0050871	2	0.0869565	0.00467674	BCL2/MMP14
BP	glycolytic process	GO:0006096	2	0.0869565	0.0048989	APP/HIF1A
BP	endothelial cell migration	GO:0043542	3	0.130435	0.00491624	VEGFA/PRKCA/HIF1A
BP	associative learning	GO:0008306	2	0.0869565	0.00501179	APP/HIF1A
BP	extrinsic apoptotic signaling pathway via death domain receptors	GO:0008625	2	0.0869565	0.00501179	BCL2/SERPINE1
BP	positive regulation of protein localization to nucleus	GO:1900182	2	0.0869565	0.00501179	PRKCD/TERT
BP	vascular transport	GO:0010232	2	0.0869565	0.00512587	ABCB1/ABCC1
BP	response to axon injury	GO:0048678	2	0.0869565	0.00512587	BCL2/MMP2
BP	transport across blood-brain barrier	GO:0150104	2	0.0869565	0.00512587	ABCB1/ABCC1
BP	positive regulation of secretion by cell	GO:1903532	3	0.130435	0.0052116	PRKCB/PRKCE/HIF1A
BP	negative regulation of ion transmembrane transporter activity	GO:0032413	2	0.0869565	0.00524115	PRKCE/MMP9
BP	stem cell development	GO:0048864	2	0.0869565	0.00524115	BCL2/HIF1A
BP	regulation of intracellular pH	GO:0051453	2	0.0869565	0.00524115	CA2/BCL2
BP	response to cAMP	GO:0051591	2	0.0869565	0.00535762	APP/STAT1
BP	cellular response to acid chemical	GO:0071229	2	0.0869565	0.00535762	VEGFA/MMP2
BP	regulation of neural precursor cell proliferation	GO:2000177	2	0.0869565	0.00535762	VEGFA/HIF1A
BP	canonical NF-kappaB signal transduction	GO:0007249	3	0.130435	0.00541435	PRKCB/PRKCE/STAT1
BP	regulation of leukocyte apoptotic process	GO:2000106	2	0.0869565	0.00547529	BCL2/HIF1A
BP	negative regulation of cysteine-type endopeptidase activity	GO:2000117	2	0.0869565	0.00559414	VEGFA/MMP9
BP	striated muscle cell differentiation	GO:0051146	3	0.130435	0.00562184	VEGFA/BCL2/MMP14
BP	metanephros development	GO:0001656	2	0.0869565	0.00571417	BCL2/STAT1
BP	post-embryonic development	GO:0009791	2	0.0869565	0.00571417	VEGFA/BCL2
BP	regulation of cellular pH	GO:0030641	2	0.0869565	0.00583539	CA2/BCL2
BP	regulation of purine nucleotide metabolic process	GO:1900542	2	0.0869565	0.00583539	APP/HIF1A
BP	negative regulation of response to wounding	GO:1903035	2	0.0869565	0.00583539	PRKCD/SERPINE1
BP	regulation of nucleotide metabolic process	GO:0006140	2	0.0869565	0.00595778	APP/HIF1A
BP	ADP metabolic process	GO:0046031	2	0.0869565	0.00595778	APP/HIF1A
BP	hormone secretion	GO:0046879	3	0.130435	0.00605109	PRKCB/PRKCE/HIF1A
BP	positive regulation of endocytosis	GO:0045807	2	0.0869565	0.00620609	VEGFA/SERPINE1
BP	ureteric bud development	GO:0001657	2	0.0869565	0.006332	VEGFA/BCL2
BP	miRNA metabolic process	GO:0010586	2	0.0869565	0.006332	TERT/HIF1A
BP	homotypic cell-cell adhesion	GO:0034109	2	0.0869565	0.006332	PRKCA/PRKCD
BP	regulation of striated muscle cell differentiation	GO:0051153	2	0.0869565	0.006332	BCL2/MMP14
BP	regulation of chemokine production	GO:0032642	2	0.0869565	0.00645908	APP/HIF1A
BP	mesonephric epithelium development	GO:0072163	2	0.0869565	0.00645908	VEGFA/BCL2
BP	mesonephric tubule development	GO:0072164	2	0.0869565	0.00645908	VEGFA/BCL2
BP	chemokine production	GO:0032602	2	0.0869565	0.00658733	APP/HIF1A
BP	positive regulation of mitotic cell cycle phase transition	GO:1901992	2	0.0869565	0.00658733	APP/TERT
BP	hormone transport	GO:0009914	3	0.130435	0.00661478	PRKCB/PRKCE/HIF1A
BP	positive regulation of secretion	GO:0051047	3	0.130435	0.00673116	PRKCB/PRKCE/HIF1A
BP	mesenchyme development	GO:0060485	3	0.130435	0.00690804	BCL2/STAT1/HIF1A
BP	mesonephros development	GO:0001823	2	0.0869565	0.00697902	VEGFA/BCL2
BP	production of molecular mediator involved in inflammatory response	GO:0002532	2	0.0869565	0.00697902	SERPINE1/HIF1A
BP	regulation of protein stability	GO:0031647	3	0.130435	0.0070275	BCL2/PRKCD/TERT
BP	leukocyte homeostasis	GO:0001776	2	0.0869565	0.0071119	BCL2/HIF1A
BP	regulation of pH	GO:0006885	2	0.0869565	0.0071119	CA2/BCL2
BP	B cell proliferation	GO:0042100	2	0.0869565	0.0071119	BCL2/PRKCD
BP	regulation of protein localization to plasma membrane	GO:1903076	2	0.0869565	0.0071119	PRKCE/MMP14
BP	regulation of developmental growth	GO:0048638	3	0.130435	0.00739328	VEGFA/BCL2/APP
BP	purine nucleoside diphosphate metabolic process	GO:0009135	2	0.0869565	0.00751741	APP/HIF1A
BP	purine ribonucleoside diphosphate metabolic process	GO:0009179	2	0.0869565	0.00751741	APP/HIF1A
BP	regulation of small molecule metabolic process	GO:0062012	3	0.130435	0.00758037	PRKCE/APP/HIF1A
BP	protein maturation	GO:0051604	3	0.130435	0.00764335	MMP14/SERPINE1/KLK1
BP	cellular senescence	GO:0090398	2	0.0869565	0.00779347	PRKCD/TERT
BP	regulation of endopeptidase activity	GO:0052548	3	0.130435	0.00789842	VEGFA/SERPINE1/MMP9
BP	activation of protein kinase activity	GO:0032147	2	0.0869565	0.00793321	VEGFA/PRKCD
BP	macrophage activation	GO:0042116	2	0.0869565	0.00793321	PRKCE/APP
BP	cellular response to abiotic stimulus	GO:0071214	3	0.130435	0.00809301	PRKCD/MMP2/MMP9
BP	cellular response to environmental stimulus	GO:0104004	3	0.130435	0.00809301	PRKCD/MMP2/MMP9
BP	apoptotic mitochondrial changes	GO:0008637	2	0.0869565	0.00821607	BCL2/MMP9
BP	regulation of oxidoreductase activity	GO:0051341	2	0.0869565	0.00821607	TERT/HIF1A
BP	cellular response to interleukin-1	GO:0071347	2	0.0869565	0.00821607	MMP2/HIF1A
BP	pyruvate metabolic process	GO:0006090	2	0.0869565	0.0083592	APP/HIF1A
BP	response to lipopolysaccharide	GO:0032496	3	0.130435	0.00849071	PRKCA/PRKCE/SERPINE1
BP	regulation of cellular response to growth factor stimulus	GO:0090287	3	0.130435	0.00849071	VEGFA/PRKCB/HIF1A
BP	chloride transport	GO:0006821	2	0.0869565	0.00850346	CA2/ABCB1
BP	regulation of monoatomic cation transmembrane transport	GO:1904062	3	0.130435	0.00855811	BCL2/PRKCE/MMP9
BP	negative regulation of transporter activity	GO:0032410	2	0.0869565	0.00864883	PRKCE/MMP9
BP	glucose transmembrane transport	GO:1904659	2	0.0869565	0.00864883	PRKCB/TERT
BP	molting cycle	GO:0042303	2	0.0869565	0.00879533	BCL2/TERT
BP	hair cycle	GO:0042633	2	0.0869565	0.00879533	BCL2/TERT
BP	regulation of receptor-mediated endocytosis	GO:0048259	2	0.0869565	0.00879533	VEGFA/SERPINE1
BP	ribonucleoside diphosphate metabolic process	GO:0009185	2	0.0869565	0.00894295	APP/HIF1A
BP	hexose transmembrane transport	GO:0008645	2	0.0869565	0.00909167	PRKCB/TERT
BP	leukocyte apoptotic process	GO:0071887	2	0.0869565	0.00909167	BCL2/HIF1A
BP	regulation of cellular component size	GO:0032535	3	0.130435	0.00910871	VEGFA/PRKCD/PRKCE
BP	columnar/cuboidal epithelial cell differentiation	GO:0002065	2	0.0869565	0.00924152	SERPINE1/HIF1A
BP	regulation of mitotic cell cycle phase transition	GO:1901990	3	0.130435	0.00932046	BCL2/APP/TERT
BP	regulation of ossification	GO:0030278	2	0.0869565	0.00939247	BCL2/HIF1A
BP	monosaccharide transmembrane transport	GO:0015749	2	0.0869565	0.00954452	PRKCB/TERT
BP	response to estradiol	GO:0032355	2	0.0869565	0.00954452	ESR2/MMP2
BP	response to amino acid	GO:0043200	2	0.0869565	0.00954452	BCL2/MMP2
BP	stem cell proliferation	GO:0072089	2	0.0869565	0.00969768	ABCB1/TERT
BP	positive regulation of cell cycle phase transition	GO:1901989	2	0.0869565	0.00969768	APP/TERT
BP	regulation of mononuclear cell migration	GO:0071675	2	0.0869565	0.00985194	SERPINE1/APP
BP	response to molecule of bacterial origin	GO:0002237	3	0.130435	0.00997311	PRKCA/PRKCE/SERPINE1
BP	xenobiotic metabolic process	GO:0006805	2	0.0869565	0.0100073	ABCB1/ABCC1
BP	gland morphogenesis	GO:0022612	2	0.0869565	0.0100073	BCL2/MMP2
BP	positive regulation of transporter activity	GO:0032411	2	0.0869565	0.0101638	PRKCD/ABCB1
BP	positive regulation of cell-substrate adhesion	GO:0010811	2	0.0869565	0.0103213	VEGFA/PRKCE
BP	protein secretion	GO:0009306	3	0.130435	0.0104989	PRKCB/PRKCE/HIF1A
BP	establishment of protein localization to extracellular region	GO:0035592	3	0.130435	0.0105753	PRKCB/PRKCE/HIF1A
BP	myotube differentiation	GO:0014902	2	0.0869565	0.0106397	BCL2/MMP14
BP	camera-type eye morphogenesis	GO:0048593	2	0.0869565	0.0106397	VEGFA/HIF1A
BP	regulation of supramolecular fiber organization	GO:1902903	3	0.130435	0.0107291	PRKCD/PRKCE/APP
BP	insulin receptor signaling pathway	GO:0008286	2	0.0869565	0.0108005	PRKCB/PRKCD
BP	regulation of protein localization to cell periphery	GO:1904375	2	0.0869565	0.0108005	PRKCE/MMP14
BP	positive regulation of stress-activated MAPK cascade	GO:0032874	2	0.0869565	0.0109624	VEGFA/APP
BP	response to organophosphorus	GO:0046683	2	0.0869565	0.0109624	APP/STAT1
BP	regulation of actin filament polymerization	GO:0030833	2	0.0869565	0.0111253	PRKCD/PRKCE
BP	regulation of B cell activation	GO:0050864	2	0.0869565	0.0111253	BCL2/MMP14
BP	protein localization to extracellular region	GO:0071692	3	0.130435	0.0111983	PRKCB/PRKCE/HIF1A
BP	positive regulation of stress-activated protein kinase signaling cascade	GO:0070304	2	0.0869565	0.0112894	VEGFA/APP
BP	eye development	GO:0001654	3	0.130435	0.0114374	VEGFA/BCL2/HIF1A
BP	platelet activation	GO:0030168	2	0.0869565	0.0116207	PRKCA/PRKCD
BP	carbohydrate transmembrane transport	GO:0034219	2	0.0869565	0.0116207	PRKCB/TERT
BP	visual system development	GO:0150063	3	0.130435	0.0117608	VEGFA/BCL2/HIF1A
BP	nucleoside diphosphate metabolic process	GO:0009132	2	0.0869565	0.011788	APP/HIF1A
BP	digestive tract development	GO:0048565	2	0.0869565	0.011788	BCL2/HIF1A
BP	regulation of protein localization to nucleus	GO:1900180	2	0.0869565	0.011788	PRKCD/TERT
BP	regulation of generation of precursor metabolites and energy	GO:0043467	2	0.0869565	0.0119563	APP/HIF1A
BP	G2/M transition of mitotic cell cycle	GO:0000086	2	0.0869565	0.0121257	ABCB1/APP
BP	mammary gland development	GO:0030879	2	0.0869565	0.0121257	VEGFA/HIF1A
BP	cellular response to glucose stimulus	GO:0071333	2	0.0869565	0.0121257	PRKCE/HIF1A
BP	sensory system development	GO:0048880	3	0.130435	0.0122558	VEGFA/BCL2/HIF1A
BP	desmosome organization	GO:0002934	1	0.0434783	0.0122908	PRKCA
BP	peripheral nervous system axon regeneration	GO:0014012	1	0.0434783	0.0122908	MMP2
BP	positive regulation of lipopolysaccharide-mediated signaling pathway	GO:0031666	1	0.0434783	0.0122908	PRKCA
BP	regulation of deoxyribonuclease activity	GO:0032070	1	0.0434783	0.0122908	PRKCD
BP	positive regulation of hormone biosynthetic process	GO:0046886	1	0.0434783	0.0122908	HIF1A
BP	positive regulation of B cell receptor signaling pathway	GO:0050861	1	0.0434783	0.0122908	PRKCB
BP	bone trabecula formation	GO:0060346	1	0.0434783	0.0122908	MMP2
BP	cardiac vascular smooth muscle cell differentiation	GO:0060947	1	0.0434783	0.0122908	VEGFA
BP	regulation of chemokine-mediated signaling pathway	GO:0070099	1	0.0434783	0.0122908	HIF1A
BP	cell proliferation involved in metanephros development	GO:0072203	1	0.0434783	0.0122908	STAT1
BP	positive regulation of protein kinase C signaling	GO:0090037	1	0.0434783	0.0122908	VEGFA
BP	regulation of histone deacetylase activity	GO:1901725	1	0.0434783	0.0122908	VEGFA
BP	regulation of monoatomic anion transmembrane transport	GO:1903959	1	0.0434783	0.0122908	ABCB1
BP	negative regulation of cell-cell adhesion mediated by cadherin	GO:2000048	1	0.0434783	0.0122908	VEGFA
BP	negative regulation of mesenchymal cell apoptotic process	GO:2001054	1	0.0434783	0.0122908	HIF1A
BP	cellular response to hexose stimulus	GO:0071331	2	0.0869565	0.0124677	PRKCE/HIF1A
BP	cellular response to monosaccharide stimulus	GO:0071326	2	0.0869565	0.0128138	PRKCE/HIF1A
BP	nucleus organization	GO:0006997	2	0.0869565	0.013341	PRKCA/PRKCB
BP	response to purine-containing compound	GO:0014074	2	0.0869565	0.013341	APP/STAT1
BP	response to virus	GO:0009615	3	0.130435	0.0133693	BCL2/STAT1/HIF1A
BP	regulation of protein-containing complex assembly	GO:0043254	3	0.130435	0.0134573	VEGFA/PRKCD/PRKCE
BP	pons development	GO:0021548	1	0.0434783	0.0135119	BCL2
BP	heme catabolic process	GO:0042167	1	0.0434783	0.0135119	ABCC1
BP	pigment catabolic process	GO:0046149	1	0.0434783	0.0135119	ABCC1
BP	regulation of skeletal muscle fiber development	GO:0048742	1	0.0434783	0.0135119	BCL2
BP	commissural neuron axon guidance	GO:0071679	1	0.0434783	0.0135119	VEGFA
BP	neuron projection maintenance	GO:1990535	1	0.0434783	0.0135119	APP
BP	negative regulation of motor neuron apoptotic process	GO:2000672	1	0.0434783	0.0135119	BCL2
BP	male gonad development	GO:0008584	2	0.0869565	0.0135188	BCL2/MMP14
BP	muscle cell differentiation	GO:0042692	3	0.130435	0.0135456	VEGFA/BCL2/MMP14
BP	multicellular organism growth	GO:0035264	2	0.0869565	0.0136976	BCL2/APP
BP	development of primary male sexual characteristics	GO:0046546	2	0.0869565	0.0136976	BCL2/MMP14
BP	digestive system development	GO:0055123	2	0.0869565	0.0138775	BCL2/HIF1A
BP	monoatomic anion transport	GO:0006820	2	0.0869565	0.0140584	CA2/ABCB1
BP	regulation of actin polymerization or depolymerization	GO:0008064	2	0.0869565	0.0144234	PRKCD/PRKCE
BP	neural precursor cell proliferation	GO:0061351	2	0.0869565	0.0146074	VEGFA/HIF1A
BP	luteinization	GO:0001553	1	0.0434783	0.0147315	MMP2
BP	suckling behavior	GO:0001967	1	0.0434783	0.0147315	APP
BP	columnar/cuboidal epithelial cell maturation	GO:0002069	1	0.0434783	0.0147315	HIF1A
BP	mesenchymal to epithelial transition involved in metanephros morphogenesis	GO:0003337	1	0.0434783	0.0147315	STAT1
BP	regulation of nitric oxide mediated signal transduction	GO:0010749	1	0.0434783	0.0147315	VEGFA
BP	negative regulation of cell adhesion mediated by integrin	GO:0033629	1	0.0434783	0.0147315	SERPINE1
BP	negative regulation of endothelial cell differentiation	GO:0045602	1	0.0434783	0.0147315	VEGFA
BP	positive regulation of keratinocyte migration	GO:0051549	1	0.0434783	0.0147315	MMP9
BP	regulation of nephron tubule epithelial cell differentiation	GO:0072182	1	0.0434783	0.0147315	STAT1
BP	negative regulation of platelet aggregation	GO:0090331	1	0.0434783	0.0147315	PRKCD
BP	dendritic cell apoptotic process	GO:0097048	1	0.0434783	0.0147315	BCL2
BP	vascular associated smooth muscle cell development	GO:0097084	1	0.0434783	0.0147315	VEGFA
BP	regulation of deacetylase activity	GO:0150065	1	0.0434783	0.0147315	VEGFA
BP	negative regulation of long-term synaptic potentiation	GO:1900272	1	0.0434783	0.0147315	APP
BP	regulation of axon guidance	GO:1902667	1	0.0434783	0.0147315	VEGFA
BP	regulation of ceramide biosynthetic process	GO:2000303	1	0.0434783	0.0147315	PRKCD
BP	regulation of dendritic cell apoptotic process	GO:2000668	1	0.0434783	0.0147315	BCL2
BP	regulation of mitochondrion organization	GO:0010821	2	0.0869565	0.0147924	HIF1A/MMP9
BP	negative regulation of angiogenesis	GO:0016525	2	0.0869565	0.0147924	SERPINE1/STAT1
BP	cell cycle G2/M phase transition	GO:0044839	2	0.0869565	0.0147924	ABCB1/APP
BP	positive regulation of lipid metabolic process	GO:0045834	2	0.0869565	0.0147924	PRKCD/PRKCE
BP	learning	GO:0007612	2	0.0869565	0.0149784	APP/HIF1A
BP	regulation of actin filament length	GO:0030832	2	0.0869565	0.0149784	PRKCD/PRKCE
BP	axonogenesis	GO:0007409	3	0.130435	0.0150988	VEGFA/BCL2/APP
BP	female gamete generation	GO:0007292	2	0.0869565	0.0151655	BCL2/MMP2
BP	B cell differentiation	GO:0030183	2	0.0869565	0.0151655	BCL2/MMP14
BP	negative regulation of blood vessel morphogenesis	GO:2000181	2	0.0869565	0.0151655	SERPINE1/STAT1
BP	tube formation	GO:0035148	2	0.0869565	0.0153536	VEGFA/HIF1A
BP	negative regulation of vasculature development	GO:1901343	2	0.0869565	0.0153536	SERPINE1/STAT1
BP	carbohydrate transport	GO:0008643	2	0.0869565	0.0157328	PRKCB/TERT
BP	intracellular glucose homeostasis	GO:0001678	2	0.0869565	0.0159239	PRKCE/HIF1A
BP	MyD88-independent toll-like receptor signaling pathway	GO:0002756	1	0.0434783	0.0159497	PRKCE
BP	porphyrin-containing compound catabolic process	GO:0006787	1	0.0434783	0.0159497	ABCC1
BP	tetrapyrrole catabolic process	GO:0033015	1	0.0434783	0.0159497	ABCC1
BP	pteridine-containing compound biosynthetic process	GO:0042559	1	0.0434783	0.0159497	QDPR
BP	negative regulation of cytosolic calcium ion concentration	GO:0051481	1	0.0434783	0.0159497	BCL2
BP	negative regulation of fibrinolysis	GO:0051918	1	0.0434783	0.0159497	SERPINE1
BP	bone trabecula morphogenesis	GO:0061430	1	0.0434783	0.0159497	MMP2
BP	regulation of thymocyte apoptotic process	GO:0070243	1	0.0434783	0.0159497	HIF1A
BP	mucus secretion	GO:0070254	1	0.0434783	0.0159497	PRKCE
BP	cellular response to manganese ion	GO:0071287	1	0.0434783	0.0159497	APP
BP	regulation of sphingolipid biosynthetic process	GO:0090153	1	0.0434783	0.0159497	PRKCD
BP	motor neuron migration	GO:0097475	1	0.0434783	0.0159497	VEGFA
BP	positive regulation of autophagy of mitochondrion	GO:1903599	1	0.0434783	0.0159497	HIF1A
BP	regulation of membrane lipid metabolic process	GO:1905038	1	0.0434783	0.0159497	PRKCD
BP	regulation of mesenchymal cell apoptotic process	GO:2001053	1	0.0434783	0.0159497	HIF1A
BP	positive regulation of NF-kappaB transcription factor activity	GO:0051092	2	0.0869565	0.0163092	PRKCB/APP
BP	carboxylic acid transmembrane transport	GO:1905039	2	0.0869565	0.0165033	ABCB1/ABCC1
BP	actin filament organization	GO:0007015	3	0.130435	0.0165504	BCL2/PRKCD/PRKCE
BP	regulation of muscle cell differentiation	GO:0051147	2	0.0869565	0.0166985	BCL2/MMP14
BP	organic acid transmembrane transport	GO:1903825	2	0.0869565	0.0166985	ABCB1/ABCC1
BP	carbohydrate catabolic process	GO:0016052	2	0.0869565	0.0168946	APP/HIF1A
BP	actin filament polymerization	GO:0030041	2	0.0869565	0.0168946	PRKCD/PRKCE
BP	lipid transport	GO:0006869	3	0.130435	0.0170514	PRKCD/ABCB1/ABCC1
BP	intracellular copper ion homeostasis	GO:0006878	1	0.0434783	0.0171665	APP
BP	carbon dioxide transport	GO:0015670	1	0.0434783	0.0171665	CA2
BP	neuron remodeling	GO:0016322	1	0.0434783	0.0171665	APP
BP	negative regulation of homotypic cell-cell adhesion	GO:0034111	1	0.0434783	0.0171665	PRKCD
BP	hemoglobin biosynthetic process	GO:0042541	1	0.0434783	0.0171665	HIF1A
BP	glycosphingolipid catabolic process	GO:0046479	1	0.0434783	0.0171665	PRKCD
BP	regulation of keratinocyte migration	GO:0051547	1	0.0434783	0.0171665	MMP9
BP	regulation of vascular wound healing	GO:0061043	1	0.0434783	0.0171665	SERPINE1
BP	cellular response to ethanol	GO:0071361	1	0.0434783	0.0171665	PRKCE
BP	nephron tubule epithelial cell differentiation	GO:0072160	1	0.0434783	0.0171665	STAT1
BP	spontaneous synaptic transmission	GO:0098814	1	0.0434783	0.0171665	APP
BP	positive regulation of phospholipid metabolic process	GO:1903727	1	0.0434783	0.0171665	PRKCD
BP	regulation of miRNA processing	GO:1903798	1	0.0434783	0.0171665	TERT
BP	positive regulation of cellular catabolic process	GO:0031331	3	0.130435	0.017356	PRKCD/APP/HIF1A
BP	positive regulation of developmental growth	GO:0048639	2	0.0869565	0.0174889	VEGFA/BCL2
BP	regulation of viral process	GO:0050792	2	0.0869565	0.0174889	BCL2/STAT1
BP	embryonic organ development	GO:0048568	3	0.130435	0.0176637	VEGFA/MMP14/HIF1A
BP	calcium ion transport	GO:0006816	3	0.130435	0.0178706	BCL2/PRKCB/PRKCE
BP	regulation of cell cycle phase transition	GO:1901987	3	0.130435	0.0180788	BCL2/APP/TERT
BP	male sex differentiation	GO:0046661	2	0.0869565	0.0180921	BCL2/MMP14
BP	parturition	GO:0007567	1	0.0434783	0.0183818	MMP2
BP	positive regulation of hormone metabolic process	GO:0032352	1	0.0434783	0.0183818	HIF1A
BP	negative regulation of osteoblast proliferation	GO:0033689	1	0.0434783	0.0183818	BCL2
BP	locomotory exploration behavior	GO:0035641	1	0.0434783	0.0183818	PRKCE
BP	angiotensin-activated signaling pathway	GO:0038166	1	0.0434783	0.0183818	CA2
BP	CD8-positive, alpha-beta T cell differentiation	GO:0043374	1	0.0434783	0.0183818	BCL2
BP	regulation of developmental pigmentation	GO:0048070	1	0.0434783	0.0183818	BCL2
BP	regulation of regulatory ncRNA processing	GO:0070920	1	0.0434783	0.0183818	TERT
BP	cellular response to prostaglandin E stimulus	GO:0071380	1	0.0434783	0.0183818	PRKCE
BP	metanephric mesenchyme development	GO:0072075	1	0.0434783	0.0183818	STAT1
BP	metanephric renal vesicle morphogenesis	GO:0072283	1	0.0434783	0.0183818	STAT1
BP	mesenchymal cell apoptotic process	GO:0097152	1	0.0434783	0.0183818	HIF1A
BP	regulation of adenylate cyclase-activating G protein-coupled receptor signaling pathway	GO:0106070	1	0.0434783	0.0183818	PRKCA
BP	regulation of pigmentation	GO:0120305	1	0.0434783	0.0183818	BCL2
BP	negative regulation of intrinsic apoptotic signaling pathway in response to DNA damage by p53 class mediator	GO:1902166	1	0.0434783	0.0183818	BCL2
BP	regulation of motor neuron apoptotic process	GO:2000671	1	0.0434783	0.0183818	BCL2
BP	positive regulation of endothelial cell chemotaxis	GO:2001028	1	0.0434783	0.0183818	VEGFA
BP	regulation of phospholipid transport	GO:2001138	1	0.0434783	0.0183818	PRKCD
BP	positive regulation of supramolecular fiber organization	GO:1902905	2	0.0869565	0.0187041	PRKCE/APP
BP	regulation of response to biotic stimulus	GO:0002831	3	0.130435	0.0187118	PRKCA/PRKCE/STAT1
BP	transport along microtubule	GO:0010970	2	0.0869565	0.0189101	APP/HIF1A
BP	regulation of protein localization to membrane	GO:1905475	2	0.0869565	0.0195337	PRKCE/MMP14
BP	negative regulation of B cell apoptotic process	GO:0002903	1	0.0434783	0.0195957	BCL2
BP	aromatic amino acid family catabolic process	GO:0009074	1	0.0434783	0.0195957	QDPR
BP	positive regulation of B cell differentiation	GO:0045579	1	0.0434783	0.0195957	MMP14
BP	positive regulation of macrophage differentiation	GO:0045651	1	0.0434783	0.0195957	PRKCA
BP	regulation of response to osmotic stress	GO:0047484	1	0.0434783	0.0195957	ABCB1
BP	intestinal epithelial cell development	GO:0060576	1	0.0434783	0.0195957	HIF1A
BP	venous blood vessel development	GO:0060841	1	0.0434783	0.0195957	VEGFA
BP	negative regulation of sodium ion transmembrane transporter activity	GO:2000650	1	0.0434783	0.0195957	PRKCE
BP	mononuclear cell differentiation	GO:1903131	3	0.130435	0.0199043	VEGFA/BCL2/MMP14
BP	histone modification	GO:0016570	3	0.130435	0.0200148	VEGFA/PRKCA/PRKCB
BP	Notch signaling pathway	GO:0007219	2	0.0869565	0.0203787	MMP14/APP
BP	positive regulation of cell adhesion	GO:0045785	3	0.130435	0.0207979	VEGFA/PRKCA/PRKCE
BP	lactate metabolic process	GO:0006089	1	0.0434783	0.0208082	HIF1A
BP	glycosylceramide metabolic process	GO:0006677	1	0.0434783	0.0208082	PRKCD
BP	positive regulation of fibroblast migration	GO:0010763	1	0.0434783	0.0208082	PRKCE
BP	positive regulation of myotube differentiation	GO:0010831	1	0.0434783	0.0208082	MMP14
BP	glycolipid catabolic process	GO:0019377	1	0.0434783	0.0208082	PRKCD
BP	ceramide transport	GO:0035627	1	0.0434783	0.0208082	ABCB1
BP	surfactant homeostasis	GO:0043129	1	0.0434783	0.0208082	VEGFA
BP	negative regulation of focal adhesion assembly	GO:0051895	1	0.0434783	0.0208082	MMP14
BP	copper ion homeostasis	GO:0055070	1	0.0434783	0.0208082	APP
BP	negative regulation of miRNA-mediated gene silencing	GO:0060965	1	0.0434783	0.0208082	TERT
BP	establishment of protein localization to telomere	GO:0070200	1	0.0434783	0.0208082	TERT
BP	negative regulation of cell-substrate junction organization	GO:0150118	1	0.0434783	0.0208082	MMP14
BP	regulation of trophoblast cell migration	GO:1901163	1	0.0434783	0.0208082	VEGFA
BP	regulation of endothelial cell development	GO:1901550	1	0.0434783	0.0208082	VEGFA
BP	regulation of intrinsic apoptotic signaling pathway in response to DNA damage by p53 class mediator	GO:1902165	1	0.0434783	0.0208082	BCL2
BP	negative regulation of sodium ion transmembrane transport	GO:1902306	1	0.0434783	0.0208082	PRKCE
BP	protein localization to nucleolus	GO:1902570	1	0.0434783	0.0208082	TERT
BP	regulation of establishment of endothelial barrier	GO:1903140	1	0.0434783	0.0208082	VEGFA
BP	regulation of amyloid fibril formation	GO:1905906	1	0.0434783	0.0208082	APP
BP	regulation of cysteine-type endopeptidase activity involved in apoptotic signaling pathway	GO:2001267	1	0.0434783	0.0208082	MMP9
BP	signal release	GO:0023061	3	0.130435	0.0209111	PRKCB/PRKCE/HIF1A
BP	cellular nitrogen compound catabolic process	GO:0044270	3	0.130435	0.0212529	PRKCA/PRKCD/ABCC1
BP	positive regulation of leukocyte differentiation	GO:1902107	2	0.0869565	0.0214563	PRKCA/MMP14
BP	positive regulation of hemopoiesis	GO:1903708	2	0.0869565	0.0214563	PRKCA/MMP14
BP	heterocycle catabolic process	GO:0046700	3	0.130435	0.0214825	PRKCA/PRKCD/ABCC1
BP	regulation of cell-cell adhesion	GO:0022407	3	0.130435	0.0218295	VEGFA/PRKCA/PRKCD
BP	lung development	GO:0030324	2	0.0869565	0.0218939	VEGFA/MMP14
BP	regulation of MAP kinase activity	GO:0043405	2	0.0869565	0.0218939	VEGFA/PRKCD
BP	regulation of calcium ion transmembrane transport	GO:1903169	2	0.0869565	0.0218939	BCL2/PRKCE
BP	regulation of G1/S transition of mitotic cell cycle	GO:2000045	2	0.0869565	0.0218939	BCL2/TERT
BP	regulation of calcium ion transport into cytosol	GO:0010522	1	0.0434783	0.0220192	BCL2
BP	regulation of plasminogen activation	GO:0010755	1	0.0434783	0.0220192	SERPINE1
BP	axonal transport of mitochondrion	GO:0019896	1	0.0434783	0.0220192	HIF1A
BP	hemoglobin metabolic process	GO:0020027	1	0.0434783	0.0220192	HIF1A
BP	negative regulation of myeloid cell apoptotic process	GO:0033033	1	0.0434783	0.0220192	BCL2
BP	response to hydroperoxide	GO:0033194	1	0.0434783	0.0220192	PRKCD
BP	negative regulation of vascular permeability	GO:0043116	1	0.0434783	0.0220192	VEGFA
BP	positive regulation of vascular permeability	GO:0043117	1	0.0434783	0.0220192	VEGFA
BP	positive regulation of bone resorption	GO:0045780	1	0.0434783	0.0220192	PRKCA
BP	post-embryonic animal organ development	GO:0048569	1	0.0434783	0.0220192	VEGFA
BP	positive regulation of nitric-oxide synthase biosynthetic process	GO:0051770	1	0.0434783	0.0220192	STAT1
BP	regulation of fibrinolysis	GO:0051917	1	0.0434783	0.0220192	SERPINE1
BP	negative regulation of post-transcriptional gene silencing	GO:0060149	1	0.0434783	0.0220192	TERT
BP	mammary gland epithelial cell differentiation	GO:0060644	1	0.0434783	0.0220192	HIF1A
BP	negative regulation of gene silencing by regulatory ncRNA	GO:0060967	1	0.0434783	0.0220192	TERT
BP	retina vasculature development in camera-type eye	GO:0061298	1	0.0434783	0.0220192	HIF1A
BP	trophoblast cell migration	GO:0061450	1	0.0434783	0.0220192	VEGFA
BP	renal vesicle morphogenesis	GO:0072077	1	0.0434783	0.0220192	STAT1
BP	positive regulation of branching involved in ureteric bud morphogenesis	GO:0090190	1	0.0434783	0.0220192	VEGFA
BP	inflammatory response to wounding	GO:0090594	1	0.0434783	0.0220192	HIF1A
BP	craniofacial suture morphogenesis	GO:0097094	1	0.0434783	0.0220192	MMP14
BP	negative regulation of post-transcriptional gene silencing by regulatory ncRNA	GO:1900369	1	0.0434783	0.0220192	TERT
BP	regulation of plasma membrane organization	GO:1903729	1	0.0434783	0.0220192	PRKCD
BP	negative regulation of anoikis	GO:2000811	1	0.0434783	0.0220192	BCL2
BP	sprouting angiogenesis	GO:0002040	2	0.0869565	0.0223353	PGF/VEGFA
BP	lipid localization	GO:0010876	3	0.130435	0.0225328	PRKCD/ABCB1/ABCC1
BP	respiratory tube development	GO:0030323	2	0.0869565	0.0227804	VEGFA/MMP14
BP	negative regulation of cell growth	GO:0030308	2	0.0869565	0.0230043	ESR2/BCL2
BP	regulation of protein polymerization	GO:0032271	2	0.0869565	0.0230043	PRKCD/PRKCE
BP	macrophage activation involved in immune response	GO:0002281	1	0.0434783	0.0232288	PRKCE
BP	sphingomyelin metabolic process	GO:0006684	1	0.0434783	0.0232288	PRKCD
BP	negative regulation of platelet activation	GO:0010544	1	0.0434783	0.0232288	PRKCD
BP	negative regulation of sodium ion transport	GO:0010766	1	0.0434783	0.0232288	PRKCE
BP	positive regulation of superoxide anion generation	GO:0032930	1	0.0434783	0.0232288	PRKCD
BP	regulation of mitochondrial depolarization	GO:0051900	1	0.0434783	0.0232288	BCL2
BP	coronary vasculature morphogenesis	GO:0060977	1	0.0434783	0.0232288	VEGFA
BP	thymocyte apoptotic process	GO:0070242	1	0.0434783	0.0232288	HIF1A
BP	kidney mesenchyme development	GO:0072074	1	0.0434783	0.0232288	STAT1
BP	renal vesicle development	GO:0072087	1	0.0434783	0.0232288	STAT1
BP	regulation of protein kinase C signaling	GO:0090036	1	0.0434783	0.0232288	VEGFA
BP	negative regulation of oxidative stress-induced intrinsic apoptotic signaling pathway	GO:1902176	1	0.0434783	0.0232288	HIF1A
BP	regulation of protein neddylation	GO:2000434	1	0.0434783	0.0232288	HIF1A
BP	actin polymerization or depolymerization	GO:0008154	2	0.0869565	0.0232292	PRKCD/PRKCE
BP	positive regulation of canonical NF-kappaB signal transduction	GO:0043123	2	0.0869565	0.0232292	PRKCB/PRKCE
BP	muscle cell development	GO:0055001	2	0.0869565	0.0232292	VEGFA/BCL2
BP	regulation of stress-activated MAPK cascade	GO:0032872	2	0.0869565	0.0234549	VEGFA/APP
BP	response to glucose	GO:0009749	2	0.0869565	0.0236816	PRKCE/HIF1A
BP	regulation of neuron differentiation	GO:0045664	2	0.0869565	0.0236816	BCL2/APP
BP	positive regulation of protein-containing complex assembly	GO:0031334	2	0.0869565	0.0239092	VEGFA/PRKCE
BP	regulation of mRNA stability	GO:0043488	2	0.0869565	0.0239092	PRKCA/PRKCD
BP	regulation of stress-activated protein kinase signaling cascade	GO:0070302	2	0.0869565	0.0241377	VEGFA/APP
BP	purine nucleobase metabolic process	GO:0006144	1	0.0434783	0.024437	TTR
BP	positive regulation of CREB transcription factor activity	GO:0032793	1	0.0434783	0.024437	VEGFA
BP	lipoprotein transport	GO:0042953	1	0.0434783	0.024437	PRKCB
BP	ceramide catabolic process	GO:0046514	1	0.0434783	0.024437	PRKCD
BP	positive regulation of skeletal muscle tissue development	GO:0048643	1	0.0434783	0.024437	BCL2
BP	keratinocyte migration	GO:0051546	1	0.0434783	0.024437	MMP9
BP	response to hyperoxia	GO:0055093	1	0.0434783	0.024437	MMP2
BP	mesenchymal to epithelial transition	GO:0060231	1	0.0434783	0.024437	STAT1
BP	cellular response to prostaglandin stimulus	GO:0071379	1	0.0434783	0.024437	PRKCE
BP	metanephric nephron tubule development	GO:0072234	1	0.0434783	0.024437	STAT1
BP	connective tissue replacement	GO:0097709	1	0.0434783	0.024437	HIF1A
BP	response to hexose	GO:0009746	2	0.0869565	0.0248287	PRKCE/HIF1A
BP	cellular response to metal ion	GO:0071248	2	0.0869565	0.0250609	APP/MMP9
BP	locomotory behavior	GO:0007626	2	0.0869565	0.0252939	PRKCE/APP
BP	antigen receptor-mediated signaling pathway	GO:0050851	2	0.0869565	0.0252939	BCL2/PRKCB
BP	calcium ion transmembrane import into cytosol	GO:0097553	2	0.0869565	0.0252939	BCL2/PRKCE
BP	mononuclear cell migration	GO:0071674	2	0.0869565	0.0255279	SERPINE1/APP
BP	regulation of B cell apoptotic process	GO:0002902	1	0.0434783	0.0256437	BCL2
BP	G protein-coupled acetylcholine receptor signaling pathway	GO:0007213	1	0.0434783	0.0256437	PRKCB
BP	response to UV-B	GO:0010224	1	0.0434783	0.0256437	BCL2
BP	negative regulation of glucose transmembrane transport	GO:0010829	1	0.0434783	0.0256437	PRKCB
BP	negative regulation of bone mineralization	GO:0030502	1	0.0434783	0.0256437	HIF1A
BP	ovulation	GO:0030728	1	0.0434783	0.0256437	MMP2
BP	retinal ganglion cell axon guidance	GO:0031290	1	0.0434783	0.0256437	VEGFA
BP	response to glucagon	GO:0033762	1	0.0434783	0.0256437	QDPR
BP	peptidyl-tyrosine autophosphorylation	GO:0038083	1	0.0434783	0.0256437	VEGFA
BP	lipoprotein localization	GO:0044872	1	0.0434783	0.0256437	PRKCB
BP	mitochondrial depolarization	GO:0051882	1	0.0434783	0.0256437	BCL2
BP	cellular glucuronidation	GO:0052695	1	0.0434783	0.0256437	PRKCE
BP	cellular response to fluid shear stress	GO:0071498	1	0.0434783	0.0256437	MMP2
BP	positive regulation of monocyte chemotaxis	GO:0090026	1	0.0434783	0.0256437	SERPINE1
BP	regulation of branching involved in ureteric bud morphogenesis	GO:0090189	1	0.0434783	0.0256437	VEGFA
BP	motor neuron apoptotic process	GO:0097049	1	0.0434783	0.0256437	BCL2
BP	regulation of cell maturation	GO:1903429	1	0.0434783	0.0256437	BCL2
BP	regulation of cell-cell adhesion mediated by cadherin	GO:2000047	1	0.0434783	0.0256437	VEGFA
BP	regulation of cysteine-type endopeptidase activity involved in apoptotic process	GO:0043281	2	0.0869565	0.0259984	VEGFA/MMP9
BP	negative regulation of cell-cell adhesion	GO:0022408	2	0.0869565	0.026235	VEGFA/PRKCD
BP	response to monosaccharide	GO:0034284	2	0.0869565	0.0267109	PRKCE/HIF1A
BP	regulation of RNA stability	GO:0043487	2	0.0869565	0.0267109	PRKCA/PRKCD
BP	response to manganese ion	GO:0010042	1	0.0434783	0.026849	APP
BP	gas transport	GO:0015669	1	0.0434783	0.026849	CA2
BP	regulation of nuclease activity	GO:0032069	1	0.0434783	0.026849	PRKCD
BP	regulation of superoxide anion generation	GO:0032928	1	0.0434783	0.026849	PRKCD
BP	diol biosynthetic process	GO:0034312	1	0.0434783	0.026849	QDPR
BP	nitric-oxide synthase biosynthetic process	GO:0051767	1	0.0434783	0.026849	STAT1
BP	regulation of nitric-oxide synthase biosynthetic process	GO:0051769	1	0.0434783	0.026849	STAT1
BP	cell proliferation involved in kidney development	GO:0072111	1	0.0434783	0.026849	STAT1
BP	positive regulation of blood vessel endothelial cell proliferation involved in sprouting angiogenesis	GO:1903589	1	0.0434783	0.026849	VEGFA
BP	regulation of NMDA receptor activity	GO:2000310	1	0.0434783	0.026849	APP
BP	epithelial cell development	GO:0002064	2	0.0869565	0.0274314	VEGFA/HIF1A
BP	respiratory system development	GO:0060541	2	0.0869565	0.0276733	VEGFA/MMP14
BP	cytoskeleton-dependent intracellular transport	GO:0030705	2	0.0869565	0.0279161	APP/HIF1A
BP	regulation of mRNA catabolic process	GO:0061013	2	0.0869565	0.0279161	PRKCA/PRKCD
BP	microtubule-based transport	GO:0099111	2	0.0869565	0.0279161	APP/HIF1A
BP	epithelial cell maturation	GO:0002070	1	0.0434783	0.0280529	HIF1A
BP	alpha-beta T cell lineage commitment	GO:0002363	1	0.0434783	0.0280529	BCL2
BP	positive regulation of histone deacetylation	GO:0031065	1	0.0434783	0.0280529	VEGFA
BP	positive regulation of interferon-alpha production	GO:0032727	1	0.0434783	0.0280529	STAT1
BP	chondrocyte proliferation	GO:0035988	1	0.0434783	0.0280529	MMP14
BP	lymph vessel morphogenesis	GO:0036303	1	0.0434783	0.0280529	VEGFA
BP	muscle cell cellular homeostasis	GO:0046716	1	0.0434783	0.0280529	HIF1A
BP	regulation of long-term neuronal synaptic plasticity	GO:0048169	1	0.0434783	0.0280529	APP
BP	regulation of B cell receptor signaling pathway	GO:0050855	1	0.0434783	0.0280529	PRKCB
BP	metanephric tubule development	GO:0072170	1	0.0434783	0.0280529	STAT1
BP	metanephric nephron epithelium development	GO:0072243	1	0.0434783	0.0280529	STAT1
BP	regulation of receptor binding	GO:1900120	1	0.0434783	0.0280529	MMP9
BP	negative regulation of intrinsic apoptotic signaling pathway by p53 class mediator	GO:1902254	1	0.0434783	0.0280529	BCL2
BP	positive regulation of vascular associated smooth muscle cell migration	GO:1904754	1	0.0434783	0.0280529	TERT
BP	regulation of endocytosis	GO:0030100	2	0.0869565	0.0284043	VEGFA/SERPINE1
BP	cell-cell junction organization	GO:0045216	2	0.0869565	0.0284043	VEGFA/PRKCA
BP	regulation of cell cycle G1/S phase transition	GO:1902806	2	0.0869565	0.0284043	BCL2/TERT
BP	positive regulation of mesenchymal cell proliferation	GO:0002053	1	0.0434783	0.0292553	STAT1
BP	lymphoid progenitor cell differentiation	GO:0002320	1	0.0434783	0.0292553	BCL2
BP	response to muscle activity	GO:0014850	1	0.0434783	0.0292553	HIF1A
BP	response to prostaglandin E	GO:0034695	1	0.0434783	0.0292553	PRKCE
BP	cellular response to interferon-beta	GO:0035458	1	0.0434783	0.0292553	STAT1
BP	CD4-positive or CD8-positive, alpha-beta T cell lineage commitment	GO:0043369	1	0.0434783	0.0292553	BCL2
BP	astrocyte activation	GO:0048143	1	0.0434783	0.0292553	APP
BP	morphogenesis of an epithelial fold	GO:0060571	1	0.0434783	0.0292553	HIF1A
BP	cell differentiation involved in metanephros development	GO:0072202	1	0.0434783	0.0292553	STAT1
BP	positive regulation of long-term synaptic potentiation	GO:1900273	1	0.0434783	0.0292553	APP
BP	positive regulation of muscle tissue development	GO:1901863	1	0.0434783	0.0292553	BCL2
BP	xenobiotic detoxification by transmembrane export across the plasma membrane	GO:1990961	1	0.0434783	0.0292553	ABCB1
BP	regulation of endothelial cell chemotaxis	GO:2001026	1	0.0434783	0.0292553	VEGFA
BP	ATP metabolic process	GO:0046034	2	0.0869565	0.02964	APP/HIF1A
BP	positive regulation of ERK1 and ERK2 cascade	GO:0070374	2	0.0869565	0.0303916	PRKCA/APP
BP	melanin metabolic process	GO:0006582	1	0.0434783	0.0304564	BCL2
BP	programmed cell death involved in cell development	GO:0010623	1	0.0434783	0.0304564	BCL2
BP	melanocyte differentiation	GO:0030318	1	0.0434783	0.0304564	BCL2
BP	regulation of macrophage differentiation	GO:0045649	1	0.0434783	0.0304564	PRKCA
BP	regulation of hormone biosynthetic process	GO:0046885	1	0.0434783	0.0304564	HIF1A
BP	type II interferon-mediated signaling pathway	GO:0060333	1	0.0434783	0.0304564	STAT1
BP	metanephric nephron morphogenesis	GO:0072273	1	0.0434783	0.0304564	STAT1
BP	regulation of anoikis	GO:2000209	1	0.0434783	0.0304564	BCL2
BP	axon guidance	GO:0007411	2	0.0869565	0.0311509	VEGFA/APP
BP	neuron projection guidance	GO:0097485	2	0.0869565	0.0311509	VEGFA/APP
BP	uronic acid metabolic process	GO:0006063	1	0.0434783	0.031656	PRKCE
BP	positive regulation of protein processing	GO:0010954	1	0.0434783	0.031656	MMP14
BP	glucuronate metabolic process	GO:0019585	1	0.0434783	0.031656	PRKCE
BP	plasminogen activation	GO:0031639	1	0.0434783	0.031656	SERPINE1
BP	ionotropic glutamate receptor signaling pathway	GO:0035235	1	0.0434783	0.031656	APP
BP	positive regulation of antigen receptor-mediated signaling pathway	GO:0050857	1	0.0434783	0.031656	PRKCB
BP	positive regulation of focal adhesion assembly	GO:0051894	1	0.0434783	0.031656	VEGFA
BP	trabecula formation	GO:0060343	1	0.0434783	0.031656	MMP2
BP	intestinal epithelial cell differentiation	GO:0060575	1	0.0434783	0.031656	HIF1A
BP	prostate gland epithelium morphogenesis	GO:0060740	1	0.0434783	0.031656	MMP2
BP	positive regulation of macrophage migration	GO:1905523	1	0.0434783	0.031656	MMP14
BP	negative regulation of cellular senescence	GO:2000773	1	0.0434783	0.031656	TERT
BP	skeletal system morphogenesis	GO:0048705	2	0.0869565	0.0321752	MMP14/MMP2
BP	developmental cell growth	GO:0048588	2	0.0869565	0.0326923	VEGFA/APP
BP	cellular response to inorganic substance	GO:0071241	2	0.0869565	0.0326923	APP/MMP9
BP	B cell apoptotic process	GO:0001783	1	0.0434783	0.0328541	BCL2
BP	positive regulation of receptor internalization	GO:0002092	1	0.0434783	0.0328541	VEGFA
BP	positive regulation of protein autophosphorylation	GO:0031954	1	0.0434783	0.0328541	VEGFA
BP	establishment of mitochondrion localization, microtubule-mediated	GO:0034643	1	0.0434783	0.0328541	HIF1A
BP	response to increased oxygen levels	GO:0036296	1	0.0434783	0.0328541	MMP2
BP	fibrinolysis	GO:0042730	1	0.0434783	0.0328541	SERPINE1
BP	positive regulation of G protein-coupled receptor signaling pathway	GO:0045745	1	0.0434783	0.0328541	PRKCA
BP	xenobiotic export from cell	GO:0046618	1	0.0434783	0.0328541	ABCB1
BP	mitochondrion transport along microtubule	GO:0047497	1	0.0434783	0.0328541	HIF1A
BP	regulation of skeletal muscle tissue development	GO:0048641	1	0.0434783	0.0328541	BCL2
BP	collateral sprouting	GO:0048668	1	0.0434783	0.0328541	APP
BP	cellular response to copper ion	GO:0071280	1	0.0434783	0.0328541	APP
BP	metanephric epithelium development	GO:0072207	1	0.0434783	0.0328541	STAT1
BP	positive regulation of release of cytochrome c from mitochondria	GO:0090200	1	0.0434783	0.0328541	MMP9
BP	positive regulation of neurogenesis	GO:0050769	2	0.0869565	0.0329521	VEGFA/HIF1A
BP	developmental growth involved in morphogenesis	GO:0060560	2	0.0869565	0.0334741	VEGFA/APP
BP	regulation of cysteine-type endopeptidase activity	GO:2000116	2	0.0869565	0.0334741	VEGFA/MMP9
BP	phagocytosis	GO:0006909	2	0.0869565	0.0339995	PRKCD/PRKCE
BP	positive regulation of G2/M transition of mitotic cell cycle	GO:0010971	1	0.0434783	0.0340509	APP
BP	response to isoquinoline alkaloid	GO:0014072	1	0.0434783	0.0340509	PRKCE
BP	positive regulation of blood coagulation	GO:0030194	1	0.0434783	0.0340509	SERPINE1
BP	regulation of lipopolysaccharide-mediated signaling pathway	GO:0031664	1	0.0434783	0.0340509	PRKCA
BP	regulation of response to extracellular stimulus	GO:0032104	1	0.0434783	0.0340509	BCL2
BP	regulation of response to nutrient levels	GO:0032107	1	0.0434783	0.0340509	BCL2
BP	CD8-positive, alpha-beta T cell activation	GO:0036037	1	0.0434783	0.0340509	BCL2
BP	regulation of hair cycle	GO:0042634	1	0.0434783	0.0340509	TERT
BP	response to morphine	GO:0043278	1	0.0434783	0.0340509	PRKCE
BP	protein neddylation	GO:0045116	1	0.0434783	0.0340509	HIF1A
BP	calcium ion transport into cytosol	GO:0060402	1	0.0434783	0.0340509	BCL2
BP	prostate gland morphogenesis	GO:0060512	1	0.0434783	0.0340509	MMP2
BP	establishment of protein localization to chromosome	GO:0070199	1	0.0434783	0.0340509	TERT
BP	positive regulation of hemostasis	GO:1900048	1	0.0434783	0.0340509	SERPINE1
BP	regulation of vascular endothelial growth factor signaling pathway	GO:1900746	1	0.0434783	0.0340509	VEGFA
BP	positive regulation of protein maturation	GO:1903319	1	0.0434783	0.0340509	MMP14
BP	positive regulation of sprouting angiogenesis	GO:1903672	1	0.0434783	0.0340509	VEGFA
BP	stress-activated MAPK cascade	GO:0051403	2	0.0869565	0.0342634	VEGFA/APP
BP	nitric oxide mediated signal transduction	GO:0007263	1	0.0434783	0.0352463	VEGFA
BP	positive regulation of vascular endothelial growth factor production	GO:0010575	1	0.0434783	0.0352463	HIF1A
BP	positive regulation of peptidyl-threonine phosphorylation	GO:0010800	1	0.0434783	0.0352463	APP
BP	negative regulation of protein processing	GO:0010955	1	0.0434783	0.0352463	SERPINE1
BP	interferon-alpha production	GO:0032607	1	0.0434783	0.0352463	STAT1
BP	regulation of interferon-alpha production	GO:0032647	1	0.0434783	0.0352463	STAT1
BP	exploration behavior	GO:0035640	1	0.0434783	0.0352463	PRKCE
BP	regulation of monocyte chemotaxis	GO:0090025	1	0.0434783	0.0352463	SERPINE1
BP	positive regulation of cytokine production involved in inflammatory response	GO:1900017	1	0.0434783	0.0352463	HIF1A
BP	regulation of oxidative stress-induced intrinsic apoptotic signaling pathway	GO:1902175	1	0.0434783	0.0352463	HIF1A
BP	negative regulation of protein maturation	GO:1903318	1	0.0434783	0.0352463	SERPINE1
BP	response to toxic substance	GO:0009636	2	0.0869565	0.0355952	BCL2/ABCB1
BP	purine ribonucleoside triphosphate metabolic process	GO:0009205	2	0.0869565	0.0361335	APP/HIF1A
BP	stress-activated protein kinase signaling cascade	GO:0031098	2	0.0869565	0.0364039	VEGFA/APP
BP	T cell lineage commitment	GO:0002360	1	0.0434783	0.0364402	BCL2
BP	regulation of epidermal growth factor-activated receptor activity	GO:0007176	1	0.0434783	0.0364402	APP
BP	positive regulation of insulin secretion involved in cellular response to glucose stimulus	GO:0035774	1	0.0434783	0.0364402	HIF1A
BP	positive regulation of coagulation	GO:0050820	1	0.0434783	0.0364402	SERPINE1
BP	negative regulation of biomineral tissue development	GO:0070168	1	0.0434783	0.0364402	HIF1A
BP	protein localization to chromosome, telomeric region	GO:0070198	1	0.0434783	0.0364402	TERT
BP	positive regulation of protein deacetylation	GO:0090312	1	0.0434783	0.0364402	VEGFA
BP	negative regulation of intrinsic apoptotic signaling pathway in response to DNA damage	GO:1902230	1	0.0434783	0.0364402	BCL2
BP	regulation of cellular response to vascular endothelial growth factor stimulus	GO:1902547	1	0.0434783	0.0364402	VEGFA
BP	stem cell differentiation	GO:0048863	2	0.0869565	0.036947	BCL2/HIF1A
BP	glucose homeostasis	GO:0042593	2	0.0869565	0.0372198	PRKCE/HIF1A
BP	protein dephosphorylation	GO:0006470	2	0.0869565	0.0374933	BCL2/PRKCD
BP	purine nucleoside triphosphate metabolic process	GO:0009144	2	0.0869565	0.0374933	APP/HIF1A
BP	carbohydrate homeostasis	GO:0033500	2	0.0869565	0.0374933	PRKCE/HIF1A
BP	lymph vessel development	GO:0001945	1	0.0434783	0.0376327	VEGFA
BP	endochondral ossification	GO:0001958	1	0.0434783	0.0376327	MMP14
BP	positive regulation of defense response to virus by host	GO:0002230	1	0.0434783	0.0376327	STAT1
BP	regulation of mesenchymal cell proliferation	GO:0010464	1	0.0434783	0.0376327	STAT1
BP	sphingolipid catabolic process	GO:0030149	1	0.0434783	0.0376327	PRKCD
BP	regulation of osteoblast proliferation	GO:0033688	1	0.0434783	0.0376327	BCL2
BP	diol metabolic process	GO:0034311	1	0.0434783	0.0376327	QDPR
BP	endothelial cell chemotaxis	GO:0035767	1	0.0434783	0.0376327	VEGFA
BP	replacement ossification	GO:0036075	1	0.0434783	0.0376327	MMP14
BP	positive regulation of multicellular organism growth	GO:0040018	1	0.0434783	0.0376327	BCL2
BP	homeostasis of number of cells within a tissue	GO:0048873	1	0.0434783	0.0376327	BCL2
BP	establishment of mitochondrion localization	GO:0051654	1	0.0434783	0.0376327	HIF1A
BP	face morphogenesis	GO:0060325	1	0.0434783	0.0376327	MMP2
BP	cellular response to cadmium ion	GO:0071276	1	0.0434783	0.0376327	MMP9
BP	acetylcholine receptor signaling pathway	GO:0095500	1	0.0434783	0.0376327	PRKCB
BP	positive regulation of cell-substrate junction organization	GO:0150117	1	0.0434783	0.0376327	VEGFA
BP	positive regulation of p38MAPK cascade	GO:1900745	1	0.0434783	0.0376327	VEGFA
BP	negative regulation of extrinsic apoptotic signaling pathway via death domain receptors	GO:1902042	1	0.0434783	0.0376327	SERPINE1
BP	positive regulation of cell cycle G2/M phase transition	GO:1902751	1	0.0434783	0.0376327	APP
BP	G1/S transition of mitotic cell cycle	GO:0000082	2	0.0869565	0.0380428	BCL2/TERT
BP	ribonucleoside triphosphate metabolic process	GO:0009199	2	0.0869565	0.0380428	APP/HIF1A
BP	metanephros morphogenesis	GO:0003338	1	0.0434783	0.0388238	STAT1
BP	aromatic amino acid metabolic process	GO:0009072	1	0.0434783	0.0388238	QDPR
BP	hair follicle morphogenesis	GO:0031069	1	0.0434783	0.0388238	BCL2
BP	regulation of myeloid cell apoptotic process	GO:0033032	1	0.0434783	0.0388238	BCL2
BP	response to prostaglandin	GO:0034694	1	0.0434783	0.0388238	PRKCE
BP	response to interferon-beta	GO:0035456	1	0.0434783	0.0388238	STAT1
BP	pteridine-containing compound metabolic process	GO:0042558	1	0.0434783	0.0388238	QDPR
BP	regulation of protein modification by small protein conjugation or removal	GO:1903320	2	0.0869565	0.0391511	PRKCE/HIF1A
BP	receptor-mediated endocytosis	GO:0006898	2	0.0869565	0.0394301	VEGFA/SERPINE1
BP	leukocyte tethering or rolling	GO:0050901	1	0.0434783	0.0400135	SELL
BP	negative regulation of cell junction assembly	GO:1901889	1	0.0434783	0.0400135	MMP14
BP	regulation of aerobic respiration	GO:1903715	1	0.0434783	0.0400135	HIF1A
BP	cellular response to acetylcholine	GO:1905145	1	0.0434783	0.0400135	PRKCB
BP	heart morphogenesis	GO:0003007	2	0.0869565	0.0411205	VEGFA/HIF1A
BP	leukotriene metabolic process	GO:0006691	1	0.0434783	0.0412018	ABCC1
BP	nucleobase metabolic process	GO:0009112	1	0.0434783	0.0412018	TTR
BP	response to fluid shear stress	GO:0034405	1	0.0434783	0.0412018	MMP2
BP	eye photoreceptor cell development	GO:0042462	1	0.0434783	0.0412018	VEGFA
BP	regulation of B cell differentiation	GO:0045577	1	0.0434783	0.0412018	MMP14
BP	regulation of axon extension involved in axon guidance	GO:0048841	1	0.0434783	0.0412018	VEGFA
BP	neuroepithelial cell differentiation	GO:0060563	1	0.0434783	0.0412018	SERPINE1
BP	regulation of miRNA-mediated gene silencing	GO:0060964	1	0.0434783	0.0412018	TERT
BP	regulation of superoxide metabolic process	GO:0090322	1	0.0434783	0.0412018	PRKCD
BP	presynaptic modulation of chemical synaptic transmission	GO:0099171	1	0.0434783	0.0412018	PRKCB
BP	regulation of presynapse organization	GO:0099174	1	0.0434783	0.0412018	APP
BP	negative regulation of signal transduction by p53 class mediator	GO:1901797	1	0.0434783	0.0412018	BCL2
BP	regulation of presynapse assembly	GO:1905606	1	0.0434783	0.0412018	APP
BP	positive regulation of T cell migration	GO:2000406	1	0.0434783	0.0412018	APP
BP	regulation of calcium ion transport	GO:0051924	2	0.0869565	0.0422626	BCL2/PRKCE
BP	maintenance of blood-brain barrier	GO:0035633	1	0.0434783	0.0423887	VEGFA
BP	anoikis	GO:0043276	1	0.0434783	0.0423887	BCL2
BP	positive regulation of axon extension	GO:0045773	1	0.0434783	0.0423887	VEGFA
BP	protein kinase C signaling	GO:0070528	1	0.0434783	0.0423887	VEGFA
BP	positive regulation of cell migration involved in sprouting angiogenesis	GO:0090050	1	0.0434783	0.0423887	VEGFA
BP	regulation of intrinsic apoptotic signaling pathway by p53 class mediator	GO:1902253	1	0.0434783	0.0423887	BCL2
BP	ligand-gated ion channel signaling pathway	GO:1990806	1	0.0434783	0.0423887	APP
BP	mRNA catabolic process	GO:0006402	2	0.0869565	0.0428382	PRKCA/PRKCD
BP	regulation of actin filament organization	GO:0110053	2	0.0869565	0.0428382	PRKCD/PRKCE
BP	nucleoside triphosphate metabolic process	GO:0009141	2	0.0869565	0.0431271	APP/HIF1A
BP	branching involved in blood vessel morphogenesis	GO:0001569	1	0.0434783	0.0435742	VEGFA
BP	glandular epithelial cell development	GO:0002068	1	0.0434783	0.0435742	HIF1A
BP	positive regulation of cardiac muscle hypertrophy	GO:0010613	1	0.0434783	0.0435742	PRKCA
BP	monocyte differentiation	GO:0030224	1	0.0434783	0.0435742	VEGFA
BP	osteoblast proliferation	GO:0033687	1	0.0434783	0.0435742	BCL2
BP	epidermis morphogenesis	GO:0048730	1	0.0434783	0.0435742	BCL2
BP	pigment cell differentiation	GO:0050931	1	0.0434783	0.0435742	BCL2
BP	hematopoietic stem cell differentiation	GO:0060218	1	0.0434783	0.0435742	BCL2
BP	regulation of post-transcriptional gene silencing by regulatory ncRNA	GO:1900368	1	0.0434783	0.0435742	TERT
BP	regulation of phospholipid metabolic process	GO:1903725	1	0.0434783	0.0435742	PRKCD
BP	response to acetylcholine	GO:1905144	1	0.0434783	0.0435742	PRKCB
BP	positive regulation of morphogenesis of an epithelium	GO:1905332	1	0.0434783	0.0435742	VEGFA
BP	mRNA polyadenylation	GO:0006378	1	0.0434783	0.0447583	APP
BP	mating behavior	GO:0007617	1	0.0434783	0.0447583	APP
BP	positive regulation of muscle hypertrophy	GO:0014742	1	0.0434783	0.0447583	PRKCA
BP	DNA strand elongation	GO:0022616	1	0.0434783	0.0447583	TERT
BP	negative regulation of Notch signaling pathway	GO:0045746	1	0.0434783	0.0447583	MMP14
BP	positive regulation of glucose import	GO:0046326	1	0.0434783	0.0447583	TERT
BP	membrane lipid catabolic process	GO:0046466	1	0.0434783	0.0447583	PRKCD
BP	spleen development	GO:0048536	1	0.0434783	0.0447583	BCL2
BP	skeletal muscle fiber development	GO:0048741	1	0.0434783	0.0447583	BCL2
BP	regulation of post-transcriptional gene silencing	GO:0060147	1	0.0434783	0.0447583	TERT
BP	head morphogenesis	GO:0060323	1	0.0434783	0.0447583	MMP2
BP	negative regulation of plasma membrane bounded cell projection assembly	GO:0120033	1	0.0434783	0.0447583	PRKCD
BP	regulation of autophagy of mitochondrion	GO:1903146	1	0.0434783	0.0447583	HIF1A
BP	learning or memory	GO:0007611	2	0.0869565	0.0451703	APP/HIF1A
BP	protein polymerization	GO:0051258	2	0.0869565	0.0451703	PRKCD/PRKCE
BP	behavioral fear response	GO:0001662	1	0.0434783	0.045941	BCL2
BP	macrophage derived foam cell differentiation	GO:0010742	1	0.0434783	0.045941	STAT1
BP	myeloid cell apoptotic process	GO:0033028	1	0.0434783	0.045941	BCL2
BP	positive T cell selection	GO:0043368	1	0.0434783	0.045941	BCL2
BP	positive regulation of epidermal growth factor receptor signaling pathway	GO:0045742	1	0.0434783	0.045941	MMP9
BP	axon extension involved in axon guidance	GO:0048846	1	0.0434783	0.045941	VEGFA
BP	regulation of gene silencing by regulatory ncRNA	GO:0060966	1	0.0434783	0.045941	TERT
BP	regulation of intrinsic apoptotic signaling pathway in response to DNA damage	GO:1902229	1	0.0434783	0.045941	BCL2
BP	neuron projection extension involved in neuron projection guidance	GO:1902284	1	0.0434783	0.045941	VEGFA
BP	positive regulation of nervous system development	GO:0051962	2	0.0869565	0.046354	VEGFA/HIF1A
BP	cell cycle G1/S phase transition	GO:0044843	2	0.0869565	0.0466517	BCL2/TERT
BP	behavioral defense response	GO:0002209	1	0.0434783	0.0471222	BCL2
BP	regulation of hormone metabolic process	GO:0032350	1	0.0434783	0.0471222	HIF1A
BP	positive regulation of protein import into nucleus	GO:0042307	1	0.0434783	0.0471222	PRKCD
BP	foam cell differentiation	GO:0090077	1	0.0434783	0.0471222	STAT1
BP	postsynaptic signal transduction	GO:0098926	1	0.0434783	0.0471222	PRKCB
BP	protein localization to plasma membrane	GO:0072659	2	0.0869565	0.0478499	PRKCE/MMP14
BP	regulation of fibroblast migration	GO:0010762	1	0.0434783	0.0483021	PRKCE
BP	regulation of histone deacetylation	GO:0031063	1	0.0434783	0.0483021	VEGFA
BP	vascular associated smooth muscle cell differentiation	GO:0035886	1	0.0434783	0.0483021	VEGFA
BP	pigment granule organization	GO:0048753	1	0.0434783	0.0483021	BCL2
BP	regulation of transforming growth factor beta production	GO:0071634	1	0.0434783	0.0483021	HIF1A
BP	positive regulation of ERBB signaling pathway	GO:1901186	1	0.0434783	0.0483021	MMP9
BP	myotube cell development	GO:0014904	1	0.0434783	0.0494806	BCL2
BP	secretion by tissue	GO:0032941	1	0.0434783	0.0494806	PRKCE
BP	macrophage chemotaxis	GO:0048246	1	0.0434783	0.0494806	MMP2
BP	metanephric nephron development	GO:0072210	1	0.0434783	0.0494806	STAT1
BP	regulation of neuroinflammatory response	GO:0150077	1	0.0434783	0.0494806	MMP9
BP	amyloid fibril formation	GO:1990000	1	0.0434783	0.0494806	APP
BP	positive regulation of lymphocyte migration	GO:2000403	1	0.0434783	0.0494806	APP
CC	secretory granule lumen	GO:0034774	5	0.217391	3.1226e-05	TTR/VEGFA/PRKCD/SERPINE1/APP
CC	cytoplasmic vesicle lumen	GO:0060205	5	0.217391	3.26416e-05	TTR/VEGFA/PRKCD/SERPINE1/APP
CC	vesicle lumen	GO:0031983	5	0.217391	3.36127e-05	TTR/VEGFA/PRKCD/SERPINE1/APP
CC	platelet alpha granule lumen	GO:0031093	3	0.130435	6.51848e-05	VEGFA/SERPINE1/APP
CC	platelet alpha granule	GO:0031091	3	0.130435	0.000162286	VEGFA/SERPINE1/APP
CC	myelin sheath	GO:0043209	2	0.0869565	0.00151035	CA2/BCL2
CC	apical part of cell	GO:0045177	4	0.173913	0.00168729	CA2/ABCB1/ABCC1/APP
MF	calcium-dependent protein kinase C activity	GO:0004698	4	0.173913	3.36477e-09	PRKCA/PRKCB/PRKCD/PRKCE
MF	protein kinase C activity	GO:0004697	4	0.173913	4.39644e-09	PRKCA/PRKCB/PRKCD/PRKCE
MF	calcium-dependent protein serine/threonine kinase activity	GO:0009931	4	0.173913	1.62763e-08	PRKCA/PRKCB/PRKCD/PRKCE
MF	calcium-dependent protein kinase activity	GO:0010857	4	0.173913	1.95154e-08	PRKCA/PRKCB/PRKCD/PRKCE
MF	transcription coactivator binding	GO:0001223	3	0.130435	2.04807e-05	STAT1/TERT/HIF1A
MF	heparin binding	GO:0008201	4	0.173913	5.21894e-05	PGF/VEGFA/APP/SELL
MF	serine-type endopeptidase activity	GO:0004252	4	0.173913	5.4652e-05	MMP14/MMP2/MMP9/KLK1
MF	serine-type peptidase activity	GO:0008236	4	0.173913	8.41889e-05	MMP14/MMP2/MMP9/KLK1
MF	serine hydrolase activity	GO:0017171	4	0.173913	9.12625e-05	MMP14/MMP2/MMP9/KLK1
MF	vascular endothelial growth factor receptor binding	GO:0005172	2	0.0869565	0.00013523	PGF/VEGFA
MF	ABC-type xenobiotic transporter activity	GO:0008559	2	0.0869565	0.00013523	ABCB1/ABCC1
MF	efflux transmembrane transporter activity	GO:0015562	2	0.0869565	0.000155915	ABCB1/ABCC1
MF	glycosaminoglycan binding	GO:0005539	4	0.173913	0.00018179	PGF/VEGFA/APP/SELL
MF	histone kinase activity	GO:0035173	2	0.0869565	0.000310408	PRKCA/PRKCB
MF	sulfur compound binding	GO:1901681	4	0.173913	0.000319779	PGF/VEGFA/APP/SELL
MF	transcription coregulator binding	GO:0001221	3	0.130435	0.000348238	STAT1/TERT/HIF1A
MF	metalloendopeptidase activity	GO:0004222	3	0.130435	0.000459369	MMP14/MMP2/MMP9
MF	protein phosphatase 2A binding	GO:0051721	2	0.0869565	0.000555764	BCL2/STAT1
MF	ubiquitin-like protein ligase binding	GO:0044389	4	0.173913	0.000616038	BCL2/ABCB1/STAT1/HIF1A
MF	xenobiotic transmembrane transporter activity	GO:0042910	2	0.0869565	0.000638597	ABCB1/ABCC1
MF	growth factor receptor binding	GO:0070851	3	0.130435	0.000644339	PGF/VEGFA/APP
MF	protease binding	GO:0002020	3	0.130435	0.00065812	BCL2/SERPINE1/SELL
MF	nuclear receptor binding	GO:0016922	3	0.130435	0.00065812	PRKCB/STAT1/HIF1A
MF	fibronectin binding	GO:0001968	2	0.0869565	0.000682118	VEGFA/MMP2
MF	protein serine kinase activity	GO:0106310	4	0.173913	0.000986496	PRKCA/PRKCB/PRKCD/PRKCE
MF	chemoattractant activity	GO:0042056	2	0.0869565	0.00108039	PGF/VEGFA
MF	ABC-type transporter activity	GO:0140359	2	0.0869565	0.00170163	ABCB1/ABCC1
MF	protein serine/threonine kinase activity	GO:0004674	4	0.173913	0.00170476	PRKCA/PRKCB/PRKCD/PRKCE
MF	endopeptidase activity	GO:0004175	4	0.173913	0.00181087	MMP14/MMP2/MMP9/KLK1
MF	metallopeptidase activity	GO:0008237	3	0.130435	0.00183667	MMP14/MMP2/MMP9
MF	DNA-binding transcription factor binding	GO:0140297	4	0.173913	0.00270654	BCL2/PRKCB/STAT1/HIF1A
MF	cytokine receptor binding	GO:0005126	3	0.130435	0.00447403	PGF/VEGFA/STAT1
MF	serine-type endopeptidase inhibitor activity	GO:0004867	2	0.0869565	0.00586234	SERPINE1/APP
MF	ubiquitin protein ligase binding	GO:0031625	3	0.130435	0.0060513	BCL2/ABCB1/HIF1A
MF	ATPase-coupled transmembrane transporter activity	GO:0042626	2	0.0869565	0.00675768	ABCB1/ABCC1
MF	RNA polymerase II-specific DNA-binding transcription factor binding	GO:0061629	3	0.130435	0.00901303	PRKCB/STAT1/HIF1A
MF	glycosphingolipid binding	GO:0043208	1	0.0434783	0.0124538	SELL
MF	ATPase-coupled inorganic anion transmembrane transporter activity	GO:0043225	1	0.0434783	0.0124538	ABCC1
MF	protein phosphatase binding	GO:0019903	2	0.0869565	0.0131399	BCL2/STAT1
MF	death domain binding	GO:0070513	1	0.0434783	0.013691	BCL2
MF	RNA-directed DNA polymerase activity	GO:0003964	1	0.0434783	0.0149267	TERT
MF	integrin binding	GO:0005178	2	0.0869565	0.0151671	PRKCA/MMP14
MF	channel regulator activity	GO:0016247	2	0.0869565	0.0153577	BCL2/PRKCB
MF	insulin receptor substrate binding	GO:0043560	1	0.0434783	0.0161609	PRKCD
MF	glycerophospholipid flippase activity	GO:0140333	1	0.0434783	0.0161609	ABCB1
MF	transcription regulator activator activity	GO:0140537	1	0.0434783	0.0161609	HIF1A
MF	growth factor activity	GO:0008083	2	0.0869565	0.0169199	PGF/VEGFA
MF	carboxylic acid transmembrane transporter activity	GO:0046943	2	0.0869565	0.0173207	ABCB1/ABCC1
MF	platelet-derived growth factor receptor binding	GO:0005161	1	0.0434783	0.0173937	VEGFA
MF	organic acid transmembrane transporter activity	GO:0005342	2	0.0869565	0.0175226	ABCB1/ABCC1
MF	carbonate dehydratase activity	GO:0004089	1	0.0434783	0.018625	CA2
MF	oligosaccharide binding	GO:0070492	1	0.0434783	0.018625	SELL
MF	lipid transporter activity	GO:0005319	2	0.0869565	0.0187553	ABCB1/ABCC1
MF	primary active transmembrane transporter activity	GO:0015399	2	0.0869565	0.0189642	ABCB1/ABCC1
MF	endopeptidase inhibitor activity	GO:0004866	2	0.0869565	0.019597	SERPINE1/APP
MF	NADPH binding	GO:0070402	1	0.0434783	0.0198547	QDPR
MF	flippase activity	GO:0140327	1	0.0434783	0.0198547	ABCB1
MF	floppase activity	GO:0140328	1	0.0434783	0.0198547	ABCB1
MF	phosphatidylcholine transporter activity	GO:0008525	1	0.0434783	0.0210831	ABCB1
MF	sphingolipid transporter activity	GO:0046624	1	0.0434783	0.0210831	ABCB1
MF	peptidase inhibitor activity	GO:0030414	2	0.0869565	0.0211079	SERPINE1/APP
MF	oxidoreductase activity, acting on the CH-NH group of donors, NAD or NADP as acceptor	GO:0016646	1	0.0434783	0.0223099	QDPR
MF	phosphatase binding	GO:0019902	2	0.0869565	0.0226663	BCL2/STAT1
MF	endopeptidase regulator activity	GO:0061135	2	0.0869565	0.0226663	SERPINE1/APP
MF	receptor ligand activity	GO:0048018	3	0.130435	0.0233232	PGF/TTR/VEGFA
MF	RNA polymerase II core promoter sequence-specific DNA binding	GO:0000979	1	0.0434783	0.0235353	STAT1
MF	sialic acid binding	GO:0033691	1	0.0434783	0.0272026	SELL
MF	telomerase RNA binding	GO:0070034	1	0.0434783	0.0272026	TERT
MF	histone acetyltransferase binding	GO:0035035	1	0.0434783	0.0284221	STAT1
MF	nuclear steroid receptor activity	GO:0003707	1	0.0434783	0.0296402	ESR2
MF	nuclear androgen receptor binding	GO:0050681	1	0.0434783	0.0320719	PRKCB
MF	metalloaminopeptidase activity	GO:0070006	1	0.0434783	0.0320719	MMP14
MF	organic anion transmembrane transporter activity	GO:0008514	2	0.0869565	0.0332291	ABCB1/ABCC1
MF	peptidase regulator activity	GO:0061134	2	0.0869565	0.0332291	SERPINE1/APP
MF	ATPase-coupled intramembrane lipid transporter activity	GO:0140326	1	0.0434783	0.0332855	ABCB1
MF	oxidoreductase activity, acting on the CH-NH group of donors	GO:0016645	1	0.0434783	0.0344978	QDPR
MF	sphingolipid binding	GO:0046625	1	0.0434783	0.0344978	SELL
MF	actin monomer binding	GO:0003785	1	0.0434783	0.0357085	PRKCE
MF	glycolipid binding	GO:0051861	1	0.0434783	0.0357085	SELL
MF	histone binding	GO:0042393	2	0.0869565	0.0361901	PRKCB/STAT1
MF	tumor necrosis factor receptor binding	GO:0005164	1	0.0434783	0.0369178	STAT1
MF	receptor antagonist activity	GO:0048019	1	0.0434783	0.0381257	ESR2
MF	14-3-3 protein binding	GO:0071889	1	0.0434783	0.0417406	PRKCE
MF	vitamin transmembrane transporter activity	GO:0090482	1	0.0434783	0.0429426	ABCC1
MF	DNA polymerase activity	GO:0034061	1	0.0434783	0.0441433	TERT
MF	telomeric DNA binding	GO:0042162	1	0.0434783	0.0453425	TERT
MF	5'-3' RNA polymerase activity	GO:0034062	1	0.0434783	0.0477365	TERT
MF	RNA polymerase activity	GO:0097747	1	0.0434783	0.0477365	TERT
MF	aminopeptidase activity	GO:0004177	1	0.0434783	0.0489314	MMP14

## Sheet: Table S7
Supplementary Table S7 Molecular docking data of four key catechin components and core targets
NO.	Core Target	Compound	Complex	Docking score (kcal/mol)	Category	Amino acid	Distance(Å)	Types
1	MMP9	GCG	MMP9-GCG	-8.9	Hydrophobic	TYR48	5.5547	Pi-Pi T-shaped
					Hydrophobic	LEU39	5.4091	Alkyl
					Hydrophobic	LEU39	4.92115	Pi-Alkyl
					Hydrophobic	LEU44	5.14856	Pi-Alkyl
					Hydrogen Bond	ASP182	2.98149	Conventional Hydrogen Bond
					Hydrogen Bond	THR96	2.74232	Conventional Hydrogen Bond
					Hydrogen Bond	GLY186	2.50082	Conventional Hydrogen Bond
					Hydrogen Bond	TYR52	2.14147	Conventional Hydrogen Bond
					Hydrogen Bond	ARG51	2.04713	Conventional Hydrogen Bond
					Hydrogen Bond	ARG95	2.6048	Conventional Hydrogen Bond
					Hydrogen Bond	TYR48	2.97869	Carbon Hydrogen Bond
					Electrostatic	ASP182	4.48805	Pi-Anion
					Electrostatic	ASP182	4.82788	Pi-Anion
					Unfavorable	ARG95	1.06751	Unfavorable Donor-Donor
2	MMP9	CG	MMP9-CG	-8.9	Hydrogen Bond	LEU39	2.74793	Conventional Hydrogen Bond
					Hydrogen Bond	ASP185	2.6118	Conventional Hydrogen Bond
					Hydrogen Bond	GLY186	2.19726	Conventional Hydrogen Bond
					Hydrogen Bond	ARG51	1.99955	Conventional Hydrogen Bond
					Hydrogen Bond	ARG95	2.69082	Conventional Hydrogen Bond
					Hydrogen Bond	TYR48	3.00416	Carbon Hydrogen Bond
					Hydrogen Bond	ARG95	2.6674	Carbon Hydrogen Bond
					Electrostatic	ASP182	4.48536	Pi-Anion
					Electrostatic	ASP182	4.8165	Pi-Anion
					Hydrophobic	TYR48	5.57256	Pi-Pi T-shaped
					Hydrophobic	LEU39	5.43187	Alkyl
					Hydrophobic	LEU39	4.88971	Pi-Alkyl
					Hydrophobic	LEU44	5.21395	Pi-Alkyl
					Unfavorable	THR96	2.96982	Unfavorable Acceptor-Acceptor
3	HIF1A	ECG	HIF1A-ECG	-8.8	Hydrogen Bond	TYR325	2.29893	Conventional Hydrogen Bond
					Hydrogen Bond	LYS465	2.27739	Conventional Hydrogen Bond
					Hydrogen Bond	ARG440	1.94058	Carbon Hydrogen Bond
					Hydrogen Bond	VAL464	2.50907	Carbon Hydrogen Bond
					Hydrophobic	PRO360	4.95166	Alkyl
					Hydrophobic	VAL464	5.48906	Alkyl
					Hydrophobic	PRO360	4.73899	Pi-Alkyl
					Hydrophobic	LYS328	4.47269	Pi-Alkyl
					Hydrophobic	VAL464	4.31838	Pi-Alkyl
					Hydrophobic	PRO360	5.18344	Pi-Alkyl
4	BCL2	EGCG	BCL2-EGCG	-6.7	Hydrogen Bond	VAL117	2.70153	Conventional Hydrogen Bond
					Hydrogen Bond	GLU113	2.88732	Conventional Hydrogen Bond
					Hydrogen Bond	LYS24	2.26602	Conventional Hydrogen Bond
					Hydrogen Bond	ARG28	2.2193	Conventional Hydrogen Bond
					Hydrogen Bond	SER66	2.53062	Conventional Hydrogen Bond
					Hydrophobic	ARG28	5.11509	Alkyl
					Hydrophobic	ARG28	3.81652	Pi-Alkyl
					Hydrophobic	VAL117	5.38104	Pi-Alkyl
					Hydrophobic	VAL120	5.13212	Pi-Alkyl
					Unfavorable	ARG70	2.40313	Unfavorable Donor-Donor
					Unfavorable	GLU75	2.77754	Unfavorable Acceptor-Acceptor
